# Supplementary material for: Model of P-Glycoprotein Ligand Binding and Validation with Efflux Substrate Matched Pairs
Source: J Med Chem. 2024 Mar 28;67(7):5854–65. doi: 10.1021/acs.jmedchem.4c00139 (PMC11017244; doi:10.1021/acs.jmedchem.4c00139)
Supplement: Supplementary file 2 — jm4c00139_si_002.csv [file jm4c00139_si_002.csv]

		P-gp ER	Papp (x10-6 cm/s)	pKa	MDR	Glide Score	Prime Energy	IFD Score
NAP	OC1=C(O2)C([C@@]3([C@@H]2[C@]([H])(NC(C4=CC=NC=C4)=O)CC5)[C@]5(O)[C@H](N(CC6CC6)CC3)C7)=C7C=C1	>10	<1	NA	NA	-9.46	-46011	-46105
NAQ	OC1=C(O2)C([C@@]3([C@@H]2[C@]([H])(NC(C4=CC(C=CC=C5)=C5C=N4)=O)CC6)[C@]6(O)[C@H](N(CC7CC7)CC3)C8)=C8C=C1	1.3	3	NA	NA	-9.87	-45993	-46098
1a	ClC1=C(N2CCN(CC)CC2)C=C(NC(S[C@@]3(C)CC[C@H](NC(OC)=O)CC3)=N4)C4=C1	16	NA	NA	NA	-8.92	-45992	-46086
1b	ClC1=C(N2CCN(CC)CC2)C=C(NC(C([C@@]3(C)CC[C@H](NC(OC)=O)CC3)=O)=N4)C4=C1	1.9	NA	NA	NA	-9.68	-45946	-46050
2a	O=C(N(C)C)N1CC(C2=C(F)C=CC(F)=C2)=C[C@]1(C3=CC=CC=C3)CCCN	18.5	NA	10.3	1200	-8.98	-45884	-45974
2b	O=C(N(C)C)N1CC(C2=C(F)C=CC(F)=C2)=C[C@]1(C3=CC=CC=C3)CC[C@H](C(F)F)N	2.5	NA	7	5	-7.92	-45868	-45948
2c	O=C(N(C)C)N1CC(C2=C(F)C=CC(F)=C2)=C[C@]1(C3=CC=CC=C3)CCCNCC	NA	NA	10.7	>135	-10.18	-45865	-45972
2d	O=C(N(C)C)N1CC(C2=C(F)C=CC(F)=C2)=C[C@]1(C3=CC=CC=C3)CCCNCCF.C	NA	NA	8.8	32	-9.5	-45873	-45968
2e	O=C(N(C)C)N1CC(C2=C(F)C=CC(F)=C2)=C[C@]1(C3=CC=CC=C3)CCCNCC(F)F	NA	NA	7	3	-8.59	-45882	-45968
2f	O=C(N(C)C)N1CC(C2=C(F)C=CC(F)=C2)=C[C@]1(C3=CC=CC=C3)CCCNCC(F)(F)F	NA	NA	5.2	1	-9.41	-45869	-45964
3a	O=C1N(C2=CC(CCN3C4CN(C)C4)=C3C=C2)C=CC(OCC5=CC=CC=C5)=C1	14	2.6	NA	NA	-10.84	-45927	-46032
3b	O=C1N(C2=CC(CCN3C4CN(CCF)C4)=C3C=C2)C=CC(OCC5=CC=CC=C5)=C1	2.2	17.7	NA	NA	-10.26	-45912	-46016
3c	O=C1N(C2=CC(CCN3C4CN(CCF)C4)=C3C=C2)C=CC(C5=CC=C(Cl)C=C5)=C1	1	28.9	NA	NA	-9.53	-45911	-46005
4a	O=C1N(C2=CC(NC=C3C4CN(CCOC)C4)=C3C=C2)C=CC(OCC5=CC=CC=C5)=C1	88	0.4	NA	NA	-9.96	-45995	-46088
4b	O=C1N(C2=CC(NC=C3C4CN(CCF)C4)=C3C=C2)C=CC(OCC5=CC=CC=C5)=C1	43	1.4	NA	NA	-10.35	-45940	-46043
4c	O=C1N(C2=CC(N(C)C=C3C4CN(CCF)C4)=C3C=C2)C=CC(C5=CC=C(F)C=C5)=C1	6.4	7.1	NA	NA	-9.94	-45931	-46027
5a	CC1=CNC2=C(NC3=CC=CC(Cl)=C3)N=CC(C(N4CCOCC4)=O)=C21	74	NA	5.8	NA	-9.17	-45980	-46077
5b	CN1C2=C(C(N3CCOCC3)=O)C=NC(NC4=CC=CC(Cl)=C4)=C2C=C1	2.9	NA	6.1	NA	-9.29	-45965	-46057
6a	FC1=CC(C2=CC=CC(F)=C2C3=NN(C)N=N3)=CC=C1[C@H](NC(C4(CC4)NC(C(F)(F)F)=O)=O)C	15.5	19	NA	NA	-9.36	-45966	-46064
6b	FC1=CC(C2=CC=CC(F)=C2C(OC)=O)=CC=C1[C@H](NC(C3(CC3)NC(C(F)(F)F)=O)=O)C	2.3	20	NA	NA	-10.7	-45929	-46039
6c	FC1=CC(C2=CC=CC(F)=C2C(OC)=O)=CC=C1[C@H](NC(C3(CC3)NC(CC(F)(F)F)=O)=O)C	8.6	25	NA	NA	-8.93	-46965	-46056
7a	ClC1=CC=CC(C(N(C2CCOCC2)[C@H]3CCNC3)=O)=C1Cl	20	NA	NA	NA	-7.07	-45819	-45891
7b	ClC1=CC=CC(C(N([C@H]2CCNC2)CC(C)C)=O)=C1Cl	2.7	NA	NA	NA	-7.01	-45813	-45878
8a	COC1=CC2=C(C(N3CC(C4=CC=CC=C4)CCC3)=NC=N2)C=C1OCCC5=NC6=CC=CC=C6C=C5	>10	NA	NA	NA	-9.61	-46093	-46188
8b	COC1=CC2=C(C(N(C)C)=NC=N2)C=C1OCCC3=NC4=CC=CC=C4C=C3	0.9	NA	NA	NA	-9.38	-46058	-46151
9a	O[C@@H]([C@H](CC1=CC(OCO2)=C2C=C1)NC(C3=CC=CC=C3)=O)CN[C@H]4CC5(CCC5)OC6=C4C=C(CC(C)(C)C)C=N6	49	11	NA	NA	-11.54	-46030	-46149
9b	O[C@@H]([C@H](CC1=CC(OCO2)=C2C=C1)NC(C3=CC=C(F)N=C3)=O)CN[C@H]4CC5(CCC5)OC6=C4C=C(CC(C)(C)C)C=N6	35	18	NA	NA	-11.03	-46044	-46155
9c	O[C@@H]([C@H](CC1=CC(OCO2)=C2C=C1)NC(C3=CC=CN=C3F)=O)CN[C@H]4CC5(CCC5)OC6=C4C=C(CC(C)(C)C)C=N6	4	17	NA	NA	-9.28	-46045	-46134
9d	O[C@@H]([C@H](CC1=CC(OCO2)=C2C=C1)NC(C3=CC=CC=C3F)=O)CN[C@H]4CC5(CCC5)OC6=C4C=C(CC(C)(C)C)C=N6	1	11	NA	NA	-12.06	-46021	-46139
10a	COCCOC1=CC2=NC=C(C3=CC=C(C=CC=C4OC5CCNCC5)C4=N3)N2C=C1	5.7	16.3	NA	NA	-8.76	-45963	-46051
10b	F[C@@H]1CNCC[C@H]1OC2=CC=CC(C2=N3)=CC=C3C4=CN=C5N4C=CC(OCCOC)=C5	1.1	4.4	NA	NA	-9.99	-45981	-46081
