# Supplementary material for: Model of P-Glycoprotein Ligand Binding and Validation with Efflux Substrate Matched Pairs
Source: J Med Chem. 2024 Mar 28;67(7):5854–65. doi: 10.1021/acs.jmedchem.4c00139 (PMC11017244; doi:10.1021/acs.jmedchem.4c00139)
Supplement: Supplementary file 3 — jm4c00139_si_003.mol [file jm4c00139_si_003.mol]

6QEX - minimized_taxol
                    3D
 Schrodinger Suite 2022-4.
  0  0  0     0  0            999 V3000
M  V30 BEGIN CTAB
M  V30 COUNTS 1041 1034 0 0 0
M  V30 BEGIN ATOM
M  V30 1 N  162.2344 157.0825 177.8285 0
M  V30 2 C  162.9253 157.3611 176.5662 0 CFG=2
M  V30 3 C  161.9516 157.5250 175.3792 0
M  V30 4 O  162.1686 158.4074 174.5483 0
M  V30 5 C  163.9858 156.2674 176.3074 0
M  V30 6 C  164.6376 156.2943 174.9461 0
M  V30 7 N  165.1506 157.4584 174.3670 0
M  V30 8 C  164.8105 155.2500 174.0633 0
M  V30 9 C  165.5663 157.0895 173.1626 0
M  V30 10 N  165.3885 155.7899 172.9276 0
M  V30 11 N  160.4244 162.1132 172.3828 0
M  V30 12 C  160.3569 162.7144 171.0423 0 CFG=2
M  V30 13 C  159.1457 163.6511 170.8145 0
M  V30 14 O  159.3743 164.7248 170.2606 0
M  V30 15 C  160.5481 161.6470 169.9339 0
M  V30 16 C  160.8969 162.2086 168.5309 0
M  V30 17 C  162.1847 163.0526 168.5279 0
M  V30 18 C  160.9928 161.0859 167.4804 0
M  V30 19 N  159.8354 166.9315 172.5408 0
M  V30 20 C  160.6990 167.7717 171.7173 0 CFG=2
M  V30 21 C  159.9006 168.5564 170.6594 0
M  V30 22 O  160.2906 169.6821 170.3549 0
M  V30 23 C  161.8179 166.8953 171.1258 0
M  V30 24 C  162.9890 167.6658 170.4998 0
M  V30 25 S  162.8048 168.2249 168.7850 0
M  V30 26 C  163.0141 166.6521 167.9170 0
M  V30 27 N  158.7806 167.9930 170.1606 0
M  V30 28 C  157.8525 168.6805 169.2496 0 CFG=2
M  V30 29 C  157.0905 169.8394 169.9134 0
M  V30 30 O  156.7602 170.7972 169.2147 0
M  V30 31 C  156.8566 167.7010 168.5860 0
M  V30 32 C  157.4954 166.4975 167.8810 0
M  V30 33 S  158.8469 166.8838 166.7341 0
M  V30 34 C  159.3787 165.2035 166.3305 0
M  V30 35 N  159.9305 172.5949 169.9597 0
M  V30 36 C  160.1367 173.0344 168.5758 0 CFG=2
M  V30 37 C  159.0097 173.9242 168.0304 0
M  V30 38 O  159.3061 174.8838 167.3185 0
M  V30 39 C  160.4377 171.8208 167.6665 0
M  V30 40 C  160.7249 172.1552 166.2094 0
M  V30 41 C  161.9450 172.7733 165.8616 0
M  V30 42 C  159.7348 171.9872 165.2165 0
M  V30 43 C  162.1759 173.1635 164.5499 0
M  V30 44 C  159.9933 172.3757 163.9080 0
M  V30 45 C  161.2075 172.9620 163.5761 0
M  V30 46 N  162.4011 147.8754 172.7938 0
M  V30 47 C  161.9888 148.7180 171.6626 0 CFG=2
M  V30 48 C  160.4725 148.7267 171.3998 0
M  V30 49 O  159.9681 149.7343 170.9044 0
M  V30 50 C  162.7481 148.3298 170.3797 0
M  V30 51 C  164.2343 148.7245 170.3960 0
M  V30 52 S  164.9175 149.0944 168.7547 0
M  V30 53 C  164.1768 150.7248 168.4524 0
M  V30 54 N  159.1060 151.1485 174.1670 0
M  V30 55 C  159.5229 152.4686 173.6914 0 CFG=2
M  V30 56 C  158.5736 153.0107 172.6102 0
M  V30 57 O  158.1322 154.1511 172.7227 0
M  V30 58 C  160.9813 152.3810 173.1949 0
M  V30 59 C  161.5705 153.6695 172.5722 0
M  V30 60 C  162.8747 153.4271 171.8049 0
M  V30 61 O  163.1485 154.1067 170.8200 0
M  V30 62 N  163.6957 152.4704 172.2446 0
M  V30 63 N  158.2651 152.1725 171.6063 0
M  V30 64 C  157.3773 152.4947 170.4892 0 CFG=2
M  V30 65 C  155.9255 152.7747 170.9133 0
M  V30 66 O  155.3060 153.6804 170.3541 0
M  V30 67 C  157.4297 151.3584 169.4549 0
M  V30 68 O  158.5938 151.4623 168.6625 0
M  V30 69 N  156.0426 156.2521 172.8227 0
M  V30 70 C  156.0900 157.3080 171.8052 0 CFG=2
M  V30 71 C  154.7226 157.5712 171.1476 0
M  V30 72 O  154.3788 158.7325 170.9346 0
M  V30 73 C  157.0992 156.9962 170.6648 0 CFG=2
M  V30 74 O  158.3780 156.7337 171.1996 0
M  V30 75 C  157.2591 158.1231 169.6261 0
M  V30 76 N  148.6749 155.4269 157.3586 0
M  V30 77 C  150.0439 155.7162 157.8184 0 CFG=2
M  V30 78 C  150.6563 154.5418 158.5981 0
M  V30 79 O  151.8272 154.2361 158.3844 0
M  V30 80 C  150.0873 156.9793 158.7078 0
M  V30 81 C  149.8918 158.3153 157.9652 0
M  V30 82 C  149.5163 159.4510 158.9403 0
M  V30 83 C  151.1243 158.6999 157.1254 0
M  V30 84 N  153.7835 152.2865 157.1868 0
M  V30 85 C  154.9383 152.1528 158.0755 0 CFG=2
M  V30 86 C  155.2352 150.6958 158.4680 0
M  V30 87 O  156.4081 150.3406 158.5779 0
M  V30 88 C  154.7147 153.0125 159.3277 0
M  V30 89 N  156.5192 148.8860 155.2758 0
M  V30 90 C  157.8685 149.4236 155.1084 0 CFG=2
M  V30 91 C  158.8718 148.6983 156.0141 0
M  V30 92 O  159.8482 148.1656 155.4955 0
M  V30 93 C  157.8896 150.9586 155.2804 0
M  V30 94 C  159.2335 151.6314 155.2145 0
M  V30 95 C  159.8752 151.9903 154.0803 0
M  V30 96 C  160.1424 151.9751 156.3060 0
M  V30 97 N  161.1089 152.5249 154.3874 0
M  V30 98 C  161.3302 152.5420 155.7478 0
M  V30 99 C  160.0859 151.8683 157.7155 0
M  V30 100 C  162.4046 152.9779 156.5443 0
M  V30 101 C  161.1533 152.3082 158.5236 0
M  V30 102 C  162.3117 152.8614 157.9430 0
M  V30 103 N  156.0191 156.1145 150.2268 0
M  V30 104 C  156.4633 157.5015 150.0330 0 CFG=2
M  V30 105 C  155.3973 158.4310 149.4318 0
M  V30 106 O  155.3589 159.6033 149.8091 0
M  V30 107 C  157.7590 157.5688 149.1935 0
M  V30 108 C  159.0713 157.1476 149.8429 0
M  V30 109 C  159.2480 157.1221 151.2460 0
M  V30 110 C  160.2031 156.9596 149.0204 0
M  V30 111 C  160.4999 156.8782 151.7925 0
M  V30 112 C  161.4491 156.7221 149.5851 0
M  V30 113 C  161.5961 156.6808 150.9652 0
M  V30 114 N  153.0796 159.2393 152.4271 0
M  V30 115 C  153.7321 160.1929 153.3297 0 CFG=2
M  V30 116 C  153.6074 161.6407 152.8238 0
M  V30 117 O  153.1977 162.5048 153.5952 0
M  V30 118 C  155.2317 159.8507 153.5831 0 CFG=2
M  V30 119 C  155.3392 158.5867 154.4544 0
M  V30 120 C  156.0584 160.9790 154.2475 0
M  V30 121 C  156.7312 157.9386 154.4523 0
M  V30 122 N  153.9305 161.8708 151.5408 0
M  V30 123 C  153.8697 163.1927 150.9139 0 CFG=2
M  V30 124 C  152.4444 163.6601 150.5629 0
M  V30 125 O  152.2340 164.8705 150.4839 0
M  V30 126 C  154.8564 163.2420 149.7215 0
M  V30 127 C  156.3520 163.2146 150.0533 0
M  V30 128 C  156.8305 163.6338 151.3123 0
M  V30 129 C  157.3015 162.8239 149.0803 0
M  V30 130 C  158.2068 163.6783 151.5777 0
M  V30 131 C  158.6818 162.8356 149.3559 0
M  V30 132 C  159.1382 163.2625 150.6133 0
M  V30 133 O  160.4721 163.2824 150.8989 0
M  V30 134 N  151.3886 164.9267 154.0881 0
M  V30 135 C  151.9733 166.2649 154.2482 0 CFG=2
M  V30 136 C  151.1272 167.3484 153.5759 0
M  V30 137 O  150.8694 168.3809 154.1913 0
M  V30 138 C  153.3736 166.3328 153.6109 0
M  V30 139 C  154.5280 165.6398 154.2942 0
M  V30 140 C  154.3560 164.7459 155.3729 0
M  V30 141 C  155.8216 165.9250 153.8196 0
M  V30 142 C  155.4782 164.1742 155.9949 0
M  V30 143 C  156.9376 165.3357 154.4300 0
M  V30 144 C  156.7651 164.4878 155.5296 0
M  V30 145 O  157.8604 163.9844 156.1433 0
M  V30 146 N  150.9256 168.2012 164.2155 0
M  V30 147 C  151.2620 167.3910 163.0492 0 CFG=2
M  V30 148 C  152.4965 166.4869 163.2320 0
M  V30 149 O  152.4057 165.3016 162.9172 0
M  V30 150 C  151.2920 168.2450 161.7630 0
M  V30 151 C  151.8777 167.5435 160.5519 0
M  V30 152 C  151.2686 166.3733 160.0484 0
M  V30 153 C  153.0972 167.9848 159.9977 0
M  V30 154 C  151.8770 165.6659 159.0228 0
M  V30 155 C  153.6783 167.2725 158.9601 0
M  V30 156 C  153.0754 166.1158 158.4864 0
M  V30 157 N  153.6154 167.0314 163.7413 0
M  V30 158 C  154.8243 166.2353 163.9768 0 CFG=2
M  V30 159 C  154.6916 165.2225 165.1203 0
M  V30 160 O  155.2352 164.1278 164.9950 0
M  V30 161 C  156.0724 167.1200 164.1680 0
M  V30 162 C  156.6635 167.8050 162.9423 0
M  V30 163 C  156.3229 167.4277 161.6210 0
M  V30 164 C  157.7189 168.7227 163.1314 0
M  V30 165 C  157.0171 167.9574 160.5431 0
M  V30 166 C  158.4001 169.2406 162.0384 0
M  V30 167 C  158.0584 168.8484 160.7522 0
M  V30 168 N  152.2894 162.3033 163.7452 0
M  V30 169 C  152.9725 161.5637 162.6785 0 CFG=2
M  V30 170 C  154.0775 160.6411 163.2198 0
M  V30 171 O  154.1605 159.4947 162.7810 0
M  V30 172 C  153.5198 162.5497 161.6224 0
M  V30 173 C  154.0992 161.8882 160.3490 0
M  V30 174 C  153.0286 161.1183 159.5474 0
M  V30 175 C  154.8250 162.9246 159.4777 0
M  V30 176 N  154.8793 161.1443 164.1760 0
M  V30 177 C  155.9032 160.3775 164.8927 0 CFG=2
M  V30 178 C  155.3161 159.2370 165.7388 0
M  V30 179 O  155.9216 158.1661 165.7890 0
M  V30 180 C  156.7900 161.3091 165.7776 0 CFG=2
M  V30 181 C  157.8040 162.0829 164.9058 0
M  V30 182 C  157.4869 160.6794 167.0076 0
M  V30 183 C  158.8686 161.2223 164.2089 0
M  V30 184 N  154.1393 159.4764 166.3436 0
M  V30 185 C  153.4002 158.4772 167.1041 0
M  V30 186 C  152.8836 157.3679 166.1771 0
M  V30 187 O  153.1085 156.1938 166.4685 0
M  V30 188 N  152.2400 157.7417 165.0539 0
M  V30 189 C  151.6949 156.8336 164.0365 0 CFG=2
M  V30 190 C  152.7444 155.9252 163.3730 0
M  V30 191 O  152.4426 154.7674 163.0845 0
M  V30 192 C  150.9545 157.6511 162.9661 0
M  V30 193 N  153.9577 156.4577 163.1634 0
M  V30 194 C  155.0848 155.7135 162.6087 0 CFG=2
M  V30 195 C  155.8219 154.8446 163.6314 0
M  V30 196 O  156.4124 153.8481 163.2204 0
M  V30 197 C  156.0225 156.6680 161.8370 0
M  V30 198 C  155.6758 156.8243 160.3640 0
M  V30 199 C  154.3383 156.7768 159.9056 0
M  V30 200 C  156.7000 157.1085 159.4378 0
M  V30 201 C  154.0679 156.8597 158.5500 0
M  V30 202 C  156.4038 157.2202 158.0873 0
M  V30 203 C  155.0973 157.0579 157.6460 0
M  V30 204 N  155.7752 155.2051 164.9271 0
M  V30 205 C  156.4026 154.4258 165.9984 0 CFG=2
M  V30 206 C  155.6148 153.1508 166.3092 0
M  V30 207 O  156.2281 152.0914 166.4123 0
M  V30 208 C  156.6159 155.2857 167.2561 0
M  V30 209 O  157.7690 156.0848 167.1008 0
M  V30 210 N  154.2753 153.2546 166.3709 0
M  V30 211 C  153.3812 152.0991 166.4894 0 CFG=2
M  V30 212 C  153.3495 151.2244 165.2111 0
M  V30 213 O  153.0616 150.0329 165.3153 0
M  V30 214 C  151.9430 152.5353 166.8880 0
M  V30 215 C  151.1641 153.2774 165.7906 0
M  V30 216 C  151.0910 151.3893 167.4561 0
M  V30 217 N  153.7146 151.8036 164.0510 0
M  V30 218 C  153.9182 151.0758 162.7993 0
M  V30 219 C  155.2401 150.2885 162.8299 0
M  V30 220 O  155.2655 149.1395 162.3901 0
M  V30 221 N  156.3189 150.8802 163.3802 0
M  V30 222 C  157.6482 150.2635 163.4912 0 CFG=2
M  V30 223 C  157.7602 149.2824 164.6830 0
M  V30 224 O  158.7818 148.6091 164.8010 0
M  V30 225 C  158.7281 151.3702 163.5602 0
M  V30 226 C  160.1094 150.9025 163.0496 0
M  V30 227 C  161.2166 151.9205 163.3117 0
M  V30 228 O  161.6016 152.1400 164.4574 0
M  V30 229 N  161.7528 152.5292 162.2529 0
M  V30 230 N  165.3317 165.0396 149.0533 0
M  V30 231 C  165.3593 165.5256 150.4376 0 CFG=2
M  V30 232 C  165.7023 167.0308 150.5608 0
M  V30 233 O  164.9779 167.7212 151.2769 0
M  V30 234 C  166.1807 164.5782 151.3502 0
M  V30 235 C  166.3284 165.0044 152.8325 0
M  V30 236 C  165.0005 165.3301 153.5289 0
M  V30 237 O  164.9168 166.2909 154.2861 0
M  V30 238 N  163.9461 164.5589 153.2608 0
M  V30 239 N  162.4651 168.7698 149.4868 0
M  V30 240 C  161.5818 168.8240 150.6512 0 CFG=2
M  V30 241 C  161.9739 169.9162 151.6625 0
M  V30 242 O  161.0844 170.6080 152.1538 0
M  V30 243 C  161.4083 167.4226 151.2874 0
M  V30 244 C  160.7458 167.4210 152.6573 0
M  V30 245 C  159.3814 167.7564 152.7776 0
M  V30 246 C  161.5234 167.2881 153.8271 0
M  V30 247 C  158.8233 167.9432 154.0348 0
M  V30 248 C  160.9358 167.4348 155.0763 0
M  V30 249 C  159.5906 167.7642 155.1787 0
M  V30 250 N  159.3225 172.9325 152.5373 0
M  V30 251 C  159.0090 173.0159 153.9691 0 CFG=2
M  V30 252 C  159.4191 174.3605 154.5975 0
M  V30 253 O  158.6315 174.9488 155.3402 0
M  V30 254 C  159.6456 171.8139 154.7043 0
M  V30 255 C  159.4382 171.7571 156.2097 0
M  V30 256 C  158.2274 171.2596 156.7334 0
M  V30 257 C  160.3822 172.3305 157.0905 0
M  V30 258 C  158.0042 171.2842 158.1033 0
M  V30 259 C  160.1353 172.3512 158.4567 0
M  V30 260 C  158.9519 171.8285 158.9606 0
M  V30 261 N  158.6551 161.1218 143.4827 0
M  V30 262 C  159.2425 160.1401 144.3987 0 CFG=2
M  V30 263 C  158.8115 158.7076 144.0567 0
M  V30 264 O  159.6835 157.8542 143.9301 0
M  V30 265 C  158.9199 160.5006 145.8675 0
M  V30 266 O  159.4920 159.5824 146.7775 0
M  V30 267 N  172.0046 163.6579 147.7326 0
M  V30 268 C  171.2727 163.9578 148.9683 0 CFG=2
M  V30 269 C  171.9552 165.0663 149.7825 0
M  V30 270 O  171.2570 165.9443 150.2878 0
M  V30 271 C  171.1120 162.6799 149.8344 0
M  V30 272 C  169.8609 162.6559 150.7204 0
M  V30 273 O  169.5723 163.6128 151.4330 0
M  V30 274 N  169.1223 161.5434 150.7015 0
M  V30 275 N  175.4628 162.9294 163.7066 0
M  V30 276 C  174.0530 162.8287 163.3106 0 CFG=2
M  V30 277 C  173.8495 161.7545 162.2169 0
M  V30 278 O  172.8549 161.0316 162.2604 0
M  V30 279 C  173.5005 164.1822 162.7657 0 CFG=2
M  V30 280 C  173.6893 165.3441 163.7686 0
M  V30 281 C  172.0182 164.1103 162.3293 0
M  V30 282 C  173.4426 166.7285 163.1451 0
M  V30 283 N  174.2001 158.6074 164.0545 0
M  V30 284 C  172.9181 158.4028 164.7437 0 CFG=2
M  V30 285 C  171.8524 157.7465 163.8518 0
M  V30 286 O  171.0009 157.0267 164.3727 0
M  V30 287 C  172.3889 159.7384 165.3001 0
M  V30 288 N  171.9432 157.9791 162.5308 0
M  V30 289 C  171.0993 157.3396 161.5312 0
M  V30 290 C  171.5383 155.8842 161.3249 0
M  V30 291 O  170.6907 154.9950 161.3859 0
M  V30 292 N  171.2197 153.3229 164.7501 0
M  V30 293 C  169.8301 153.0008 165.0917 0 CFG=2
M  V30 294 C  169.1845 152.0716 164.0462 0
M  V30 295 O  168.4482 151.1613 164.4232 0
M  V30 296 C  169.0316 154.3073 165.3198 0
M  V30 297 C  167.6329 154.1212 165.9708 0
M  V30 298 C  166.4290 153.8201 165.0570 0
M  V30 299 O  166.5257 154.0178 163.8250 0
M  V30 300 O  165.3991 153.3977 165.6276 0 CHG=-1
M  V30 301 N  169.4966 152.2936 162.7581 0
M  V30 302 C  169.0111 151.4788 161.6443 0 CFG=2
M  V30 303 C  169.6582 150.0757 161.6070 0
M  V30 304 O  169.0038 149.1278 161.1723 0
M  V30 305 C  169.2077 152.2832 160.3417 0
M  V30 306 C  168.4751 151.7471 159.1009 0
M  V30 307 S  166.6716 151.9248 159.1563 0
M  V30 308 C  166.2750 151.4801 157.4460 0
M  V30 309 N  167.9514 148.0647 164.5613 0
M  V30 310 C  166.6062 147.6922 164.1351 0 CFG=2
M  V30 311 C  166.5467 146.3879 163.3148 0
M  V30 312 O  165.5386 145.6879 163.4101 0
M  V30 313 C  166.0013 148.9009 163.3781 0
M  V30 314 C  164.5490 148.7548 162.8671 0
M  V30 315 C  163.5370 148.4617 163.9937 0
M  V30 316 C  164.1441 150.0039 162.0696 0
M  V30 317 N  174.9584 154.0709 171.4951 0
M  V30 318 C  173.5721 154.3428 171.1182 0 CFG=2
M  V30 319 C  173.0259 155.6063 171.8010 0
M  V30 320 O  172.5273 156.4890 171.1101 0
M  V30 321 C  172.6880 153.0952 171.3400 0
M  V30 322 C  171.2045 153.2915 171.0678 0
M  V30 323 C  170.7549 153.5144 169.7491 0
M  V30 324 C  170.2795 153.3732 172.1312 0
M  V30 325 C  169.4122 153.7685 169.5074 0
M  V30 326 C  168.9363 153.6083 171.8651 0
M  V30 327 C  168.5049 153.8029 170.5587 0
M  V30 328 N  174.7043 159.0521 170.5898 0
M  V30 329 C  174.1422 159.5002 169.3167 0 CFG=2
M  V30 330 C  172.6637 159.9354 169.4293 0
M  V30 331 O  172.2968 160.9029 168.7608 0
M  V30 332 C  174.2720 158.4158 168.2196 0 CFG=2
M  V30 333 O  173.4484 157.2836 168.4320 0
M  V30 334 C  175.7145 157.9764 167.9368 0
M  V30 335 N  171.8680 159.2804 170.3016 0
M  V30 336 C  170.5001 159.6948 170.6338 0 CFG=2
M  V30 337 C  170.4431 161.0771 171.2956 0
M  V30 338 O  169.5919 161.8730 170.9128 0
M  V30 339 C  169.7804 158.6536 171.5327 0
M  V30 340 C  169.3008 157.3419 170.8740 0
M  V30 341 C  168.5645 157.5384 169.5529 0
M  V30 342 O  169.1752 157.4492 168.4914 0
M  V30 343 N  167.2602 157.8131 169.6149 0
M  V30 344 N  171.4807 164.3016 168.8851 0
M  V30 345 C  170.3668 164.8466 168.1071 0 CFG=2
M  V30 346 C  169.7401 166.0801 168.7885 0
M  V30 347 O  169.6267 167.1196 168.1459 0
M  V30 348 C  169.3297 163.7367 167.8178 0
M  V30 349 C  168.0760 164.2096 167.0568 0
M  V30 350 S  166.8758 162.9002 166.7007 0
M  V30 351 C  165.5636 163.9009 165.9512 0
M  V30 352 N  169.3830 165.9559 170.0782 0
M  V30 353 C  168.7724 167.0259 170.8780 0 CFG=2
M  V30 354 C  169.7357 168.1836 171.1893 0
M  V30 355 O  169.2860 169.3273 171.2550 0
M  V30 356 C  168.2037 166.4506 172.1889 0
M  V30 357 C  167.1589 165.3686 171.9961 0
M  V30 358 C  167.5589 164.0245 171.9002 0
M  V30 359 C  165.7926 165.6939 171.8999 0
M  V30 360 C  166.6092 163.0105 171.6768 0
M  V30 361 C  164.8374 164.6742 171.7110 0
M  V30 362 C  165.2423 163.3322 171.6027 0
M  V30 363 O  164.3112 162.3479 171.4433 0
M  V30 364 N  170.0020 170.2939 167.9897 0
M  V30 365 C  168.8488 171.2068 167.9897 0 CFG=2
M  V30 366 C  169.0915 172.4550 168.8540 0
M  V30 367 O  168.8683 173.5636 168.3688 0
M  V30 368 C  167.5675 170.4772 168.4596 0
M  V30 369 C  166.7365 169.8179 167.3737 0
M  V30 370 C  167.2789 168.7874 166.5795 0
M  V30 371 C  165.3997 170.2227 167.1686 0
M  V30 372 C  166.4850 168.1349 165.6197 0
M  V30 373 C  164.6111 169.5900 166.1898 0
M  V30 374 C  165.1502 168.5371 165.4262 0
M  V30 375 O  164.3989 167.9452 164.4570 0
M  V30 376 N  169.2902 174.4494 158.6332 0
M  V30 377 C  169.0017 173.4010 159.6042 0 CFG=2
M  V30 378 C  168.3257 172.1693 158.9822 0
M  V30 379 O  168.8534 171.0699 159.1329 0
M  V30 380 C  168.2126 173.9839 160.7963 0
M  V30 381 C  167.5986 172.9540 161.7245 0
M  V30 382 C  168.4189 172.1491 162.5441 0
M  V30 383 C  166.2211 172.6661 161.6247 0
M  V30 384 C  167.8595 171.1033 163.2619 0
M  V30 385 C  165.6839 171.6113 162.3420 0
M  V30 386 C  166.5038 170.8342 163.1450 0
M  V30 387 N  170.6657 168.7183 158.5206 0
M  V30 388 C  170.3351 167.7250 159.5536 0 CFG=2
M  V30 389 C  169.4697 166.5718 159.0186 0
M  V30 390 O  169.7531 165.4196 159.3507 0
M  V30 391 C  169.6474 168.3629 160.7968 0
M  V30 392 C  169.0663 167.3726 161.8293 0
M  V30 393 C  170.6247 169.3181 161.4990 0
M  V30 394 N  168.4648 166.8843 158.1805 0
M  V30 395 C  167.6408 165.8584 157.5408 0 CFG=2
M  V30 396 C  168.3691 165.1697 156.3772 0
M  V30 397 O  168.1091 163.9941 156.1396 0
M  V30 398 C  166.2771 166.4171 157.0956 0
M  V30 399 C  165.3697 167.0291 158.1565 0
M  V30 400 C  165.4745 166.6840 159.5238 0
M  V30 401 C  164.2868 167.8361 157.7468 0
M  V30 402 C  164.5698 167.1922 160.4457 0
M  V30 403 C  163.3901 168.3340 158.6829 0
M  V30 404 C  163.5373 168.0206 160.0275 0
M  V30 405 N  169.3143 165.8664 155.7214 0
M  V30 406 C  170.2099 165.2725 154.7292 0
M  V30 407 C  171.1747 164.2674 155.3834 0
M  V30 408 O  171.4664 163.2394 154.7788 0
M  V30 409 N  171.6331 164.5382 156.6200 0
M  V30 410 C  172.5196 163.6714 157.4004 0 CFG=2
M  V30 411 C  171.8365 162.3870 157.8850 0
M  V30 412 O  172.4201 161.3140 157.7399 0
M  V30 413 C  173.0757 164.4545 158.5928 0
M  V30 414 N  170.6100 162.5134 158.4218 0
M  V30 415 C  169.7809 161.3786 158.8339 0 CFG=2
M  V30 416 C  169.2686 160.5428 157.6464 0
M  V30 417 O  169.1334 159.3309 157.8055 0
M  V30 418 C  168.6202 161.8623 159.7248 0
M  V30 419 C  169.0158 162.0685 161.1925 0
M  V30 420 S  167.6134 162.3125 162.3157 0
M  V30 421 C  167.3972 164.1021 162.1811 0
M  V30 422 N  169.0416 161.1747 156.4797 0
M  V30 423 C  168.7122 160.4879 155.2294 0 CFG=2
M  V30 424 C  169.9033 159.7028 154.6527 0
M  V30 425 O  169.6930 158.5907 154.1747 0
M  V30 426 C  168.1591 161.4882 154.2046 0
M  V30 427 N  171.1282 160.2546 154.7488 0
M  V30 428 C  172.3718 159.5636 154.3889 0 CFG=2
M  V30 429 C  172.6680 158.3584 155.3022 0
M  V30 430 O  173.0913 157.3258 154.7878 0
M  V30 431 C  173.5932 160.5363 154.3391 0
M  V30 432 C  174.9972 159.9046 154.4974 0
M  V30 433 C  173.5628 161.3438 153.0314 0
M  V30 434 N  172.3981 158.4895 156.6131 0
M  V30 435 C  172.5746 157.4186 157.5933 0
M  V30 436 C  171.5607 156.2820 157.3821 0
M  V30 437 O  171.9425 155.1163 157.4722 0
M  V30 438 N  170.2927 156.6136 157.0716 0
M  V30 439 C  169.2152 155.6464 156.8368 0 CFG=2
M  V30 440 C  169.3874 154.8686 155.5136 0
M  V30 441 O  169.1037 153.6705 155.4906 0
M  V30 442 C  167.8506 156.3688 156.9196 0
M  V30 443 C  166.6351 155.4170 156.9240 0
M  V30 444 C  165.3035 156.1672 156.9576 0
M  V30 445 O  164.9728 156.8901 156.0206 0
M  V30 446 N  164.5212 155.9787 158.0223 0
M  V30 447 O  159.8265 161.9893 161.1561 0
M  V30 448 C  160.4128 161.3216 160.0373 0 CFG=1
M  V30 449 C  161.5502 162.3209 159.4743 0 CFG=1
M  V30 450 O  161.9369 163.2616 160.5046 0
M  V30 451 C  161.4621 164.5590 160.5198 0
M  V30 452 O  160.9237 165.0934 159.5464 0
M  V30 453 C  161.5950 165.2473 161.8464 0
M  V30 454 C  161.0348 166.5256 161.9957 0
M  V30 455 C  161.0943 167.1870 163.2174 0
M  V30 456 C  161.7019 166.5699 164.3020 0
M  V30 457 C  162.2728 165.3056 164.1738 0
M  V30 458 C  162.2227 164.6441 162.9485 0
M  V30 459 C  162.7877 161.7691 158.5909 0 CFG=2
M  V30 460 C  164.3001 161.9456 159.1329 0 CFG=2
M  V30 461 O  164.7912 160.7752 159.8258 0
M  V30 462 C  165.1377 159.6182 159.1812 0
M  V30 463 O  164.7860 159.2855 158.0519 0
M  V30 464 C  166.0867 158.7417 159.9837 0
M  V30 465 C  164.6641 163.2087 159.9579 0
M  V30 466 O  165.8695 163.4669 159.1354 0
M  V30 467 C  165.4307 162.4308 158.1770 0 CFG=2
M  V30 468 C  164.9630 163.0118 156.8601 0
M  V30 469 C  164.0273 161.9860 156.2470 0 CFG=2
M  V30 470 O  163.9832 162.1329 154.8388 0
M  V30 471 C  162.6286 161.9621 156.9841 0 CFG=2
M  V30 472 C  161.9399 163.3260 156.6244 0
M  V30 473 C  161.8427 160.7321 156.3565 0
M  V30 474 O  162.4479 159.8529 155.7364 0
M  V30 475 C  160.3060 160.5140 156.4831 0 CFG=2
M  V30 476 O  159.5448 161.5546 155.8652 0
M  V30 477 C  159.7112 161.8750 154.5406 0
M  V30 478 O  159.8625 163.0269 154.1481 0
M  V30 479 C  159.7908 160.6969 153.5660 0
M  V30 480 C  159.9761 160.0704 157.9266 0
M  V30 481 C  160.5192 158.8917 158.3603 0
M  V30 482 C  160.8784 158.6883 159.8370 0 CFG=1
M  V30 483 O  162.1608 158.0773 159.9623 0
M  V30 484 C  162.3287 156.8848 160.5427 0
M  V30 485 O  161.6670 155.8701 160.3098 0
M  V30 486 C  163.4587 156.9487 161.5922 0 CFG=2
M  V30 487 O  164.0319 155.6646 161.7642 0
M  V30 488 C  163.0182 157.5875 162.9584 0 CFG=1
M  V30 489 N  163.0855 159.0582 162.8688 0
M  V30 490 C  164.0829 159.8907 163.2076 0
M  V30 491 O  164.1527 161.0268 162.7432 0
M  V30 492 C  165.0903 159.4171 164.2098 0
M  V30 493 C  164.6809 159.0579 165.4991 0
M  V30 494 C  165.6190 158.6046 166.4193 0
M  V30 495 C  166.9567 158.5107 166.0439 0
M  V30 496 C  167.3740 158.8759 164.7687 0
M  V30 497 C  166.4385 159.3382 163.8515 0
M  V30 498 C  161.6445 157.0930 163.4565 0
M  V30 499 C  161.4671 155.7336 163.7385 0
M  V30 500 C  160.2109 155.2522 164.0875 0
M  V30 501 C  159.1376 156.1280 164.1539 0
M  V30 502 C  159.2968 157.4846 163.9270 0
M  V30 503 C  160.5564 157.9680 163.6077 0
M  V30 504 C  161.0687 160.0368 160.6105 0
M  V30 505 C  160.9342 157.7413 157.4371 0
M  V30 506 C  159.3033 160.9935 158.9821 0
M  V30 507 C  158.1339 160.1947 159.6519 0
M  V30 508 C  158.6061 162.2632 158.4346 0
M  V30 509 H  162.3551 156.1524 178.2069 0
M  V30 510 H  163.4543 158.3105 176.6751 0
M  V30 511 H  163.5339 155.2826 176.4342 0
M  V30 512 H  164.7755 156.3337 177.0538 0
M  V30 513 H  164.5514 154.2068 174.1490 0
M  V30 514 H  166.0089 157.7723 172.4525 0
M  V30 515 H  160.0200 161.1943 172.4968 0
M  V30 516 H  161.2307 163.3611 170.9599 0
M  V30 517 H  159.6571 161.0245 169.8606 0
M  V30 518 H  161.3514 160.9724 170.2345 0
M  V30 519 H  160.0783 162.8566 168.2192 0
M  V30 520 H  162.6014 163.1548 167.5253 0
M  V30 521 H  161.9891 164.0567 168.8988 0
M  V30 522 H  162.9542 162.6092 169.1579 0
M  V30 523 H  160.4410 161.3549 166.5816 0
M  V30 524 H  162.0228 160.8909 167.1792 0
M  V30 525 H  160.5835 160.1434 167.8454 0
M  V30 526 H  159.7362 165.9706 172.2455 0
M  V30 527 H  161.1753 168.5029 172.3744 0
M  V30 528 H  161.4118 166.2036 170.3901 0
M  V30 529 H  162.2076 166.2786 171.9331 0
M  V30 530 H  163.8720 167.0355 170.5039 0
M  V30 531 H  163.2346 168.5131 171.1360 0
M  V30 532 H  163.2582 166.8311 166.8724 0
M  V30 533 H  163.8202 166.0634 168.3548 0
M  V30 534 H  162.0886 166.0819 167.9602 0
M  V30 535 H  158.5163 167.0628 170.4528 0
M  V30 536 H  158.4559 169.1259 168.4574 0
M  V30 537 H  156.2462 168.2402 167.8597 0
M  V30 538 H  156.1547 167.3282 169.3328 0
M  V30 539 H  156.7286 165.9498 167.3333 0
M  V30 540 H  157.8747 165.8095 168.6295 0
M  V30 541 H  159.1428 164.9800 165.2901 0
M  V30 542 H  160.4531 165.1009 166.4727 0
M  V30 543 H  158.8839 164.4746 166.9707 0
M  V30 544 H  159.7818 171.6033 170.0954 0
M  V30 545 H  161.0233 173.6670 168.5720 0
M  V30 546 H  159.6257 171.0953 167.7214 0
M  V30 547 H  161.3192 171.3071 168.0534 0
M  V30 548 H  162.7033 172.9464 166.6110 0
M  V30 549 H  158.7785 171.5524 165.4689 0
M  V30 550 H  163.1122 173.6237 164.2828 0
M  V30 551 H  159.2435 172.2242 163.1469 0
M  V30 552 H  161.3972 173.2638 162.5569 0
M  V30 553 H  162.9559 147.0596 172.5687 0
M  V30 554 H  162.2608 149.7456 171.9068 0
M  V30 555 H  162.2678 148.7861 169.5135 0
M  V30 556 H  162.6648 147.2533 170.2208 0
M  V30 557 H  164.8210 147.9202 170.8412 0
M  V30 558 H  164.3973 149.6009 171.0235 0
M  V30 559 H  164.5211 151.1173 167.4954 0
M  V30 560 H  163.0894 150.6644 168.4245 0
M  V30 561 H  164.4676 151.4265 169.2341 0
M  V30 562 H  159.7101 150.3767 173.9177 0
M  V30 563 H  159.4856 153.1565 174.5362 0
M  V30 564 H  161.0327 151.5859 172.4537 0
M  V30 565 H  161.6150 152.0609 174.0237 0
M  V30 566 H  161.7481 154.4116 173.3512 0
M  V30 567 H  160.8766 154.1247 171.8657 0
M  V30 568 H  164.5542 152.2802 171.7482 0
M  V30 569 H  163.4555 151.9228 173.0577 0
M  V30 570 H  158.6766 151.2487 171.5889 0
M  V30 571 H  157.7480 153.4103 170.0228 0
M  V30 572 H  156.5697 151.4173 168.7928 0
M  V30 573 H  157.3907 150.3766 169.9271 0
M  V30 574 H  159.3474 151.1883 169.1926 0
M  V30 575 H  156.5652 155.4103 172.6145 0
M  V30 576 H  156.3922 158.2324 172.2995 0
M  V30 577 H  156.7934 156.0862 170.1475 0
M  V30 578 H  158.6626 157.5051 171.7006 0
M  V30 579 H  158.1146 157.9450 168.9747 0
M  V30 580 H  156.3822 158.2111 168.9843 0
M  V30 581 H  157.4181 159.0865 170.1113 0
M  V30 582 H  147.9303 155.9283 157.8228 0
M  V30 583 H  150.6636 155.8836 156.9389 0
M  V30 584 H  151.0322 157.0331 159.2504 0
M  V30 585 H  149.3337 156.8680 159.4829 0
M  V30 586 H  149.0627 158.1817 157.2742 0
M  V30 587 H  150.1220 160.3431 158.7825 0
M  V30 588 H  148.4747 159.7470 158.8135 0
M  V30 589 H  149.6429 159.1581 159.9832 0
M  V30 590 H  150.9471 159.6238 156.5761 0
M  V30 591 H  152.0001 158.8572 157.7540 0
M  V30 592 H  151.3725 157.9384 156.3868 0
M  V30 593 H  152.9458 152.6675 157.6070 0
M  V30 594 H  155.8153 152.5433 157.5558 0
M  V30 595 H  155.5328 152.9061 160.0417 0
M  V30 596 H  154.6513 154.0668 159.0624 0
M  V30 597 H  153.7877 152.7457 159.8363 0
M  V30 598 H  155.8571 149.4812 155.7545 0
M  V30 599 H  158.1709 149.2146 154.0852 0
M  V30 600 H  157.4390 151.2278 156.2348 0
M  V30 601 H  157.2612 151.4121 154.5133 0
M  V30 602 H  159.4690 151.8707 153.0904 0
M  V30 603 H  161.7507 152.8579 153.6819 0
M  V30 604 H  159.2070 151.4456 158.1803 0
M  V30 605 H  163.2882 153.4017 156.0899 0
M  V30 606 H  161.0799 152.2160 159.5954 0
M  V30 607 H  163.1262 153.1941 158.5699 0
M  V30 608 H  156.4209 155.4226 149.6085 0
M  V30 609 H  156.6556 157.9297 151.0157 0
M  V30 610 H  157.9137 158.5992 148.8688 0
M  V30 611 H  157.6322 156.9875 148.2788 0
M  V30 612 H  158.4275 157.2839 151.9212 0
M  V30 613 H  160.1091 157.0131 147.9453 0
M  V30 614 H  160.6234 156.8510 152.8651 0
M  V30 615 H  162.3080 156.5757 148.9462 0
M  V30 616 H  162.5692 156.4972 151.3964 0
M  V30 617 H  153.6858 158.6189 151.9082 0
M  V30 618 H  153.2127 160.1408 154.2895 0
M  V30 619 H  155.6897 159.6317 152.6176 0
M  V30 620 H  154.6058 157.8398 154.1522 0
M  V30 621 H  155.0709 158.8706 155.4712 0
M  V30 622 H  157.0576 160.6391 154.5078 0
M  V30 623 H  156.1898 161.8435 153.5971 0
M  V30 624 H  155.5872 161.3199 155.1698 0
M  V30 625 H  156.6608 156.8553 154.5511 0
M  V30 626 H  157.2667 158.1551 153.5312 0
M  V30 627 H  157.3400 158.3118 155.2754 0
M  V30 628 H  154.2630 161.1114 150.9607 0
M  V30 629 H  154.1797 163.9293 151.6521 0
M  V30 630 H  154.6936 164.1610 149.1616 0
M  V30 631 H  154.6294 162.4259 149.0351 0
M  V30 632 H  156.1680 163.9510 152.0962 0
M  V30 633 H  157.0057 162.5138 148.0993 0
M  V30 634 H  158.5376 164.0585 152.5251 0
M  V30 635 H  159.3863 162.5283 148.5966 0
M  V30 636 H  160.6532 163.5705 151.7971 0
M  V30 637 H  151.9132 164.2772 153.5175 0
M  V30 638 H  152.0461 166.4927 155.3136 0
M  V30 639 H  153.6762 167.3798 153.5684 0
M  V30 640 H  153.3403 165.9971 152.5753 0
M  V30 641 H  153.3736 164.4905 155.7387 0
M  V30 642 H  155.9625 166.5970 152.9850 0
M  V30 643 H  155.3554 163.4940 156.8212 0
M  V30 644 H  157.9299 165.5411 154.0650 0
M  V30 645 H  158.6785 164.1910 155.6830 0
M  V30 646 H  150.9939 169.2044 164.1017 0
M  V30 647 H  150.4210 166.7094 162.9119 0
M  V30 648 H  151.8480 169.1664 161.9317 0
M  V30 649 H  150.2733 168.5434 161.5116 0
M  V30 650 H  150.3463 166.0094 160.4772 0
M  V30 651 H  153.5913 168.8640 160.3855 0
M  V30 652 H  151.4219 164.7617 158.6461 0
M  V30 653 H  154.6106 167.6079 158.5307 0
M  V30 654 H  153.5506 165.5576 157.7005 0
M  V30 655 H  153.6547 168.0130 163.9838 0
M  V30 656 H  154.9889 165.6058 163.1020 0
M  V30 657 H  156.8763 166.4929 164.5563 0
M  V30 658 H  155.8919 167.8682 164.9405 0
M  V30 659 H  155.5402 166.7158 161.4136 0
M  V30 660 H  158.0218 169.0029 164.1305 0
M  V30 661 H  156.7636 167.6559 159.5381 0
M  V30 662 H  159.2159 169.9315 162.1903 0
M  V30 663 H  158.6132 169.2291 159.9093 0
M  V30 664 H  152.4873 163.2936 163.7984 0
M  V30 665 H  152.2229 160.9317 162.1994 0
M  V30 666 H  154.2817 163.1743 162.0926 0
M  V30 667 H  152.7242 163.2313 161.3188 0
M  V30 668 H  154.8646 161.1725 160.6501 0
M  V30 669 H  153.0748 161.3304 158.4786 0
M  V30 670 H  153.1615 160.0423 159.6651 0
M  V30 671 H  152.0186 161.3609 159.8776 0
M  V30 672 H  155.6845 162.4762 158.9805 0
M  V30 673 H  154.1650 163.3304 158.7118 0
M  V30 674 H  155.1923 163.7699 160.0608 0
M  V30 675 H  154.7596 162.1044 164.4707 0
M  V30 676 H  156.5281 159.9021 164.1355 0
M  V30 677 H  156.1246 162.0601 166.2039 0
M  V30 678 H  158.3016 162.8269 165.5205 0
M  V30 679 H  157.2704 162.6460 164.1398 0
M  V30 680 H  158.1182 161.4119 167.5093 0
M  V30 681 H  156.7650 160.3473 167.7535 0
M  V30 682 H  158.1095 159.8253 166.7410 0
M  V30 683 H  159.7607 161.8119 163.9972 0
M  V30 684 H  159.1773 160.3757 164.8181 0
M  V30 685 H  158.4996 160.8309 163.2608 0
M  V30 686 H  153.7167 160.3909 166.2583 0
M  V30 687 H  152.5598 158.9554 167.6083 0
M  V30 688 H  154.0502 158.0567 167.8726 0
M  V30 689 H  152.0925 158.7272 164.8782 0
M  V30 690 H  150.9631 156.1934 164.5317 0
M  V30 691 H  150.5168 157.0041 162.2039 0
M  V30 692 H  150.1404 158.2266 163.4077 0
M  V30 693 H  151.6195 158.3531 162.4618 0
M  V30 694 H  154.1258 157.4279 163.3962 0
M  V30 695 H  154.6980 154.9876 161.8897 0
M  V30 696 H  157.0479 156.2967 161.8835 0
M  V30 697 H  156.0500 157.6522 162.3054 0
M  V30 698 H  153.5141 156.6191 160.5834 0
M  V30 699 H  157.7255 157.1894 159.7668 0
M  V30 700 H  153.0570 156.7499 158.1903 0
M  V30 701 H  157.2016 157.3877 157.3802 0
M  V30 702 H  154.8713 157.0648 156.5939 0
M  V30 703 H  155.2805 156.0418 165.2050 0
M  V30 704 H  157.3843 154.0846 165.6617 0
M  V30 705 H  156.7786 154.6549 168.1305 0
M  V30 706 H  155.7485 155.9109 167.4731 0
M  V30 707 H  157.5515 156.8124 166.5111 0
M  V30 708 H  153.8337 154.1592 166.2706 0
M  V30 709 H  153.7718 151.4736 167.2947 0
M  V30 710 H  152.0618 153.2375 167.7076 0
M  V30 711 H  150.2021 153.6184 166.1682 0
M  V30 712 H  151.7104 154.1590 165.4703 0
M  V30 713 H  150.9702 152.6562 164.9159 0
M  V30 714 H  150.1395 151.7608 167.8391 0
M  V30 715 H  150.8662 150.6334 166.7036 0
M  V30 716 H  151.6036 150.9009 168.2831 0
M  V30 717 H  153.9231 152.7919 164.0409 0
M  V30 718 H  153.9520 151.7929 161.9805 0
M  V30 719 H  153.0796 150.4053 162.6027 0
M  V30 720 H  156.2432 151.8283 163.7239 0
M  V30 721 H  157.8211 149.6835 162.5824 0
M  V30 722 H  158.7978 151.7566 164.5792 0
M  V30 723 H  158.4263 152.2162 162.9424 0
M  V30 724 H  160.0539 150.6743 161.9842 0
M  V30 725 H  160.4179 149.9805 163.5384 0
M  V30 726 H  162.5157 153.1767 162.3790 0
M  V30 727 H  161.4202 152.3291 161.3224 0
M  V30 728 H  166.2041 164.7084 148.6649 0
M  V30 729 H  164.3367 165.4491 150.8071 0
M  V30 730 H  167.1664 164.4054 150.9278 0
M  V30 731 H  165.7052 163.5966 151.3277 0
M  V30 732 H  166.9818 165.8753 152.9019 0
M  V30 733 H  166.8245 164.2130 153.3947 0
M  V30 734 H  163.0590 164.7436 153.7056 0
M  V30 735 H  164.0364 163.7599 152.6513 0
M  V30 736 H  163.0645 167.9592 149.4181 0
M  V30 737 H  160.5955 169.1111 150.2788 0
M  V30 738 H  162.3670 166.9072 151.3540 0
M  V30 739 H  160.7906 166.8153 150.6259 0
M  V30 740 H  158.7790 167.9052 151.8937 0
M  V30 741 H  162.5803 167.0913 153.7530 0
M  V30 742 H  157.7831 168.2183 154.1262 0
M  V30 743 H  161.5340 167.3212 155.9687 0
M  V30 744 H  159.1437 167.8994 156.1528 0
M  V30 745 H  160.0127 172.2381 152.2782 0
M  V30 746 H  157.9249 172.9308 154.0684 0
M  V30 747 H  160.7185 171.7857 154.5073 0
M  V30 748 H  159.2409 170.8930 154.2830 0
M  V30 749 H  157.4809 170.8413 156.0742 0
M  V30 750 H  161.2978 172.7562 156.7046 0
M  V30 751 H  157.0974 170.8652 158.5083 0
M  V30 752 H  160.8635 172.7832 159.1279 0
M  V30 753 H  158.7678 171.8448 160.0248 0
M  V30 754 H  158.0247 161.7928 143.9020 0
M  V30 755 H  160.3252 160.1857 144.2718 0
M  V30 756 H  157.8449 160.5265 146.0408 0
M  V30 757 H  159.2999 161.4892 146.1184 0
M  V30 758 H  159.0490 158.7361 146.6807 0
M  V30 759 H  172.6744 162.9032 147.7796 0
M  V30 760 H  170.2884 164.3733 148.7560 0
M  V30 761 H  172.0029 162.4721 150.4289 0
M  V30 762 H  170.9918 161.8287 149.1758 0
M  V30 763 H  168.2928 161.4811 151.2736 0
M  V30 764 H  169.3766 160.7677 150.1082 0
M  V30 765 H  175.9702 163.7171 163.3287 0
M  V30 766 H  173.4690 162.5420 164.1875 0
M  V30 767 H  174.0824 164.4362 161.8780 0
M  V30 768 H  174.6955 165.3407 164.1846 0
M  V30 769 H  173.0199 165.2034 164.6185 0
M  V30 770 H  171.6475 165.0779 161.9934 0
M  V30 771 H  171.8768 163.4349 161.4866 0
M  V30 772 H  171.3778 163.7751 163.1455 0
M  V30 773 H  174.1434 167.4681 163.5290 0
M  V30 774 H  173.5501 166.7172 162.0601 0
M  V30 775 H  172.4365 167.0817 163.3719 0
M  V30 776 H  174.4456 159.5659 163.8483 0
M  V30 777 H  173.0998 157.7227 165.5765 0
M  V30 778 H  171.6226 159.5619 166.0561 0
M  V30 779 H  173.1747 160.3286 165.7700 0
M  V30 780 H  171.9366 160.3581 164.5273 0
M  V30 781 H  172.6633 158.6023 162.1927 0
M  V30 782 H  171.1856 157.8836 160.5910 0
M  V30 783 H  170.0503 157.3828 161.8301 0
M  V30 784 H  171.3971 154.2630 164.4249 0
M  V30 785 H  169.8489 152.4631 166.0418 0
M  V30 786 H  168.9588 154.8713 164.3882 0
M  V30 787 H  169.6149 154.9487 165.9821 0
M  V30 788 H  167.3876 155.0393 166.5064 0
M  V30 789 H  167.6931 153.3435 166.7339 0
M  V30 790 H  170.0971 153.0700 162.5159 0
M  V30 791 H  167.9383 151.3400 161.7941 0
M  V30 792 H  170.2717 152.3881 160.1311 0
M  V30 793 H  168.8487 153.3003 160.5052 0
M  V30 794 H  168.7287 150.7040 158.9132 0
M  V30 795 H  168.8108 152.3086 158.2302 0
M  V30 796 H  165.1965 151.5069 157.2918 0
M  V30 797 H  166.7412 152.1781 156.7503 0
M  V30 798 H  166.6319 150.4745 157.2225 0
M  V30 799 H  168.2885 148.9516 164.2108 0
M  V30 800 H  166.0262 147.5268 165.0446 0
M  V30 801 H  166.6446 149.1334 162.5284 0
M  V30 802 H  166.0479 149.7778 164.0264 0
M  V30 803 H  164.5137 147.9236 162.1625 0
M  V30 804 H  162.6754 149.1274 163.9501 0
M  V30 805 H  163.1597 147.4414 163.9212 0
M  V30 806 H  163.9752 148.5820 164.9845 0
M  V30 807 H  163.2248 149.8331 161.5087 0
M  V30 808 H  163.9852 150.8549 162.7323 0
M  V30 809 H  164.9151 150.2898 161.3537 0
M  V30 810 H  175.1185 153.2340 172.0408 0
M  V30 811 H  173.5704 154.5425 170.0445 0
M  V30 812 H  172.8172 152.7141 172.3543 0
M  V30 813 H  173.0341 152.3015 170.6760 0
M  V30 814 H  171.4511 153.4959 168.9240 0
M  V30 815 H  170.6095 153.2480 173.1528 0
M  V30 816 H  169.0735 153.9405 168.4975 0
M  V30 817 H  168.2281 153.6538 172.6791 0
M  V30 818 H  167.4612 153.9964 170.3590 0
M  V30 819 H  174.8579 158.0582 170.6897 0
M  V30 820 H  174.7164 160.3696 168.9879 0
M  V30 821 H  173.9182 158.8636 167.2987 0
M  V30 822 H  173.7192 156.8459 169.2435 0
M  V30 823 H  175.7307 157.1157 167.2691 0
M  V30 824 H  176.2746 158.7800 167.4571 0
M  V30 825 H  176.2542 157.7045 168.8408 0
M  V30 826 H  172.2225 158.4703 170.7928 0
M  V30 827 H  169.9624 159.8009 169.6911 0
M  V30 828 H  168.8949 159.1224 171.9663 0
M  V30 829 H  170.4144 158.4096 172.3846 0
M  V30 830 H  168.6643 156.7924 171.5690 0
M  V30 831 H  170.1440 156.6879 170.6723 0
M  V30 832 H  166.7354 157.9511 168.7641 0
M  V30 833 H  166.7930 157.8936 170.5050 0
M  V30 834 H  171.3386 163.3871 169.2913 0
M  V30 835 H  170.7719 165.1753 167.1473 0
M  V30 836 H  169.0093 163.2868 168.7577 0
M  V30 837 H  169.8092 162.9353 167.2534 0
M  V30 838 H  168.3678 164.6722 166.1136 0
M  V30 839 H  167.5461 164.9713 167.6287 0
M  V30 840 H  164.7430 163.2604 165.6274 0
M  V30 841 H  165.1763 164.6237 166.6692 0
M  V30 842 H  165.9434 164.4404 165.0838 0
M  V30 843 H  169.5268 165.0752 170.5512 0
M  V30 844 H  167.9400 167.4359 170.3022 0
M  V30 845 H  167.7625 167.2489 172.7888 0
M  V30 846 H  169.0169 166.0417 172.7894 0
M  V30 847 H  168.6052 163.7830 171.9905 0
M  V30 848 H  165.4798 166.7231 171.9931 0
M  V30 849 H  166.9348 161.9871 171.5707 0
M  V30 850 H  163.7895 164.9104 171.6540 0
M  V30 851 H  163.4099 162.6783 171.4625 0
M  V30 852 H  169.8499 169.3861 168.4080 0
M  V30 853 H  168.6980 171.5422 166.9611 0
M  V30 854 H  166.9059 171.1908 168.9553 0
M  V30 855 H  167.7960 169.7362 169.2230 0
M  V30 856 H  168.3078 168.4947 166.6956 0
M  V30 857 H  164.9678 171.0164 167.7612 0
M  V30 858 H  166.9115 167.3446 165.0195 0
M  V30 859 H  163.5910 169.9091 166.0319 0
M  V30 860 H  164.8633 167.2496 163.9863 0
M  V30 861 H  168.8160 175.3315 158.7829 0
M  V30 862 H  169.9627 173.0603 159.9963 0
M  V30 863 H  167.4086 174.6245 160.4348 0
M  V30 864 H  168.8694 174.6313 161.3719 0
M  V30 865 H  169.4841 172.3169 162.5886 0
M  V30 866 H  165.5871 173.2444 160.9680 0
M  V30 867 H  168.4798 170.4806 163.8893 0
M  V30 868 H  164.6320 171.3794 162.2595 0
M  V30 869 H  166.0806 170.0004 163.6661 0
M  V30 870 H  170.2115 169.6192 158.6001 0
M  V30 871 H  171.2751 167.2833 159.8925 0
M  V30 872 H  168.7999 168.9547 160.4534 0
M  V30 873 H  168.7046 167.8975 162.7139 0
M  V30 874 H  168.2147 166.8220 161.4302 0
M  V30 875 H  169.8169 166.6536 162.1571 0
M  V30 876 H  170.1887 169.7538 162.3958 0
M  V30 877 H  171.5372 168.8018 161.7973 0
M  V30 878 H  170.9090 170.1432 160.8454 0
M  V30 879 H  168.2693 167.8464 157.9374 0
M  V30 880 H  167.4562 165.0744 158.2719 0
M  V30 881 H  165.7153 165.6129 156.6363 0
M  V30 882 H  166.4157 167.1303 156.2878 0
M  V30 883 H  166.2569 166.0307 159.8745 0
M  V30 884 H  164.1552 168.0743 156.7009 0
M  V30 885 H  164.6627 166.9353 161.4906 0
M  V30 886 H  162.5742 168.9655 158.3616 0
M  V30 887 H  162.8375 168.4137 160.7500 0
M  V30 888 H  169.4733 166.8365 155.9559 0
M  V30 889 H  170.7891 166.0626 154.2518 0
M  V30 890 H  169.6284 164.7834 153.9466 0
M  V30 891 H  171.3718 165.4102 157.0607 0
M  V30 892 H  173.3589 163.3920 156.7605 0
M  V30 893 H  173.8479 163.8912 159.1187 0
M  V30 894 H  173.5160 165.3817 158.2421 0
M  V30 895 H  172.3017 164.7149 159.3142 0
M  V30 896 H  170.2000 163.4327 158.5234 0
M  V30 897 H  170.4048 160.7051 159.4258 0
M  V30 898 H  167.7961 161.1508 159.6991 0
M  V30 899 H  168.2283 162.7955 159.3225 0
M  V30 900 H  169.6848 162.9216 161.2790 0
M  V30 901 H  169.5671 161.1993 161.5519 0
M  V30 902 H  166.4805 164.4130 162.6811 0
M  V30 903 H  168.2394 164.6160 162.6438 0
M  V30 904 H  167.3420 164.4004 161.1353 0
M  V30 905 H  169.1444 162.1793 156.4229 0
M  V30 906 H  167.9180 159.7695 155.4440 0
M  V30 907 H  167.9045 160.9909 153.2686 0
M  V30 908 H  167.2481 161.9600 154.5735 0
M  V30 909 H  168.8778 162.2771 153.9803 0
M  V30 910 H  171.2286 161.1868 155.1287 0
M  V30 911 H  172.2265 159.1595 153.3851 0
M  V30 912 H  173.4869 161.2522 155.1552 0
M  V30 913 H  175.7813 160.6494 154.3562 0
M  V30 914 H  175.1483 159.4837 155.4917 0
M  V30 915 H  175.1632 159.1142 153.7643 0
M  V30 916 H  174.4088 162.0234 152.9749 0
M  V30 917 H  173.6212 160.6895 152.1624 0
M  V30 918 H  172.6517 161.9318 152.9316 0
M  V30 919 H  172.0641 159.3788 156.9610 0
M  V30 920 H  172.4418 157.8335 158.5915 0
M  V30 921 H  173.5929 157.0287 157.5435 0
M  V30 922 H  170.0322 157.5897 157.0196 0
M  V30 923 H  169.2510 154.9187 157.6506 0
M  V30 924 H  167.7672 157.0870 156.1016 0
M  V30 925 H  167.8192 156.9563 157.8386 0
M  V30 926 H  166.7015 154.7358 157.7733 0
M  V30 927 H  166.6284 154.7956 156.0284 0
M  V30 928 H  163.6309 156.4506 158.0808 0
M  V30 929 H  164.8143 155.3762 158.7783 0
M  V30 930 H  160.5348 162.3032 161.7238 0
M  V30 931 H  161.0086 162.9240 158.7728 0
M  V30 932 H  160.5409 167.0219 161.1720 0
M  V30 933 H  160.6656 168.1711 163.3296 0
M  V30 934 H  161.7327 167.0845 165.2500 0
M  V30 935 H  162.7472 164.8374 165.0240 0
M  V30 936 H  162.6651 163.6603 162.8736 0
M  V30 937 H  162.6721 160.6970 158.7074 0
M  V30 938 H  165.9453 157.6918 159.7283 0
M  V30 939 H  167.1195 159.0056 159.7626 0
M  V30 940 H  165.9180 158.8649 161.0508 0
M  V30 941 H  164.9498 163.0446 160.9969 0
M  V30 942 H  164.0491 164.0941 159.8235 0
M  V30 943 H  166.2605 161.7472 157.9928 0
M  V30 944 H  165.8025 163.2197 156.2032 0
M  V30 945 H  164.4503 163.9541 157.0278 0
M  V30 946 H  164.5246 161.0208 156.3418 0
M  V30 947 H  163.5794 161.3414 154.4731 0
M  V30 948 H  162.0934 163.6184 155.5862 0
M  V30 949 H  160.8724 163.3571 156.7658 0
M  V30 950 H  162.3273 164.1451 157.2299 0
M  V30 951 H  160.0566 159.6490 155.8752 0
M  V30 952 H  159.4964 161.0125 152.5652 0
M  V30 953 H  160.8090 160.3125 153.5153 0
M  V30 954 H  159.1291 159.8874 153.8720 0
M  V30 955 H  160.1265 158.0559 160.3143 0
M  V30 956 H  164.2552 157.5511 161.1715 0
M  V30 957 H  163.4819 155.1546 162.3624 0
M  V30 958 H  163.7235 157.2577 163.7235 0
M  V30 959 H  162.3739 159.4618 162.2795 0
M  V30 960 H  163.6404 159.1183 165.7879 0
M  V30 961 H  165.3061 158.3157 167.4111 0
M  V30 962 H  167.6856 158.1458 166.7432 0
M  V30 963 H  168.4165 158.8014 164.4953 0
M  V30 964 H  166.7713 159.6210 162.8646 0
M  V30 965 H  162.2935 155.0419 163.6822 0
M  V30 966 H  160.0554 154.2101 164.3117 0
M  V30 967 H  158.1735 155.7570 164.4227 0
M  V30 968 H  158.4556 158.1555 164.0199 0
M  V30 969 H  160.6671 159.0313 163.4845 0
M  V30 970 H  160.6325 159.8242 161.5805 0
M  V30 971 H  162.1186 160.2516 160.8080 0
M  V30 972 H  160.5771 156.7983 157.8513 0
M  V30 973 H  160.5332 157.7938 156.4282 0
M  V30 974 H  162.0206 157.6805 157.3631 0
M  V30 975 H  157.4301 159.8294 158.9032 0
M  V30 976 H  158.4408 159.3448 160.2520 0
M  V30 977 H  157.5573 160.8222 160.3332 0
M  V30 978 H  157.8011 161.9929 157.7502 0
M  V30 979 H  158.1397 162.8332 159.2387 0
M  V30 980 H  159.2451 162.9659 157.9297 0
M  V30 981 H  165.6193 155.2951 172.0768 0
M  V30 982 H  162.5643 157.7181 178.5407 0
M  V30 983 H  161.0913 156.8811 175.2709 0
M  V30 984 H  161.3905 162.0193 172.6619 0
M  V30 985 H  158.1388 163.4024 171.1157 0
M  V30 986 H  160.1972 166.8975 173.4831 0
M  V30 987 H  156.8441 169.8276 170.9649 0
M  V30 988 H  160.7408 172.8335 170.5134 0
M  V30 989 H  157.9740 173.7218 168.2601 0
M  V30 990 H  162.9594 148.4209 173.4347 0
M  V30 991 H  159.8532 147.8751 171.6398 0
M  V30 992 H  159.0589 151.1531 175.1759 0
M  V30 993 H  155.4484 152.1922 171.6876 0
M  V30 994 H  156.4156 156.6050 173.6924 0
M  V30 995 H  154.0692 156.7558 170.8744 0
M  V30 996 H  148.5932 155.6552 156.3781 0
M  V30 997 H  150.0774 153.9886 159.3229 0
M  V30 998 H  154.0178 152.9000 156.4195 0
M  V30 999 H  154.4381 149.9892 158.6462 0
M  V30 1000 H  156.1170 148.6961 154.3689 0
M  V30 1001 H  158.7350 148.6496 157.0843 0
M  V30 1002 H  156.2489 155.8147 151.1634 0
M  V30 1003 H  154.6917 158.0776 148.6945 0
M  V30 1004 H  152.4634 158.6403 152.9578 0
M  V30 1005 H  151.6410 162.9598 150.3880 0
M  V30 1006 H  151.2943 164.4895 154.9937 0
M  V30 1007 H  150.7574 167.2124 152.5703 0
M  V30 1008 H  149.9707 168.0185 164.4890 0
M  V30 1009 H  154.1379 165.4507 166.0190 0
M  V30 1010 H  151.2899 162.2250 163.6230 0
M  V30 1011 H  156.9618 149.1830 165.4034 0
M  V30 1012 H  164.6911 164.2621 148.9817 0
M  V30 1013 H  166.5399 167.4795 150.0474 0
M  V30 1014 H  161.9109 168.7780 148.6425 0
M  V30 1015 H  163.0037 170.0815 151.9430 0
M  V30 1016 H  158.4847 172.7043 152.0215 0
M  V30 1017 H  160.3891 174.7883 154.3914 0
M  V30 1018 H  159.3910 161.6598 143.0479 0
M  V30 1019 H  157.7727 158.4415 143.9277 0
M  V30 1020 H  171.3504 163.4024 147.0068 0
M  V30 1021 H  173.0267 165.0850 149.9158 0
M  V30 1022 H  175.5259 163.0091 164.7115 0
M  V30 1023 H  174.5694 161.6353 161.4207 0
M  V30 1024 H  174.9507 158.2429 164.6235 0
M  V30 1025 H  172.5705 155.6337 161.1291 0
M  V30 1026 H  171.8046 153.1974 165.5638 0
M  V30 1027 H  170.6686 149.9198 161.9550 0
M  V30 1028 H  167.9806 148.1270 165.5690 0
M  V30 1029 H  167.3574 146.0821 162.6700 0
M  V30 1030 H  175.5208 153.9709 170.6621 0
M  V30 1031 H  173.0764 155.7237 172.8734 0
M  V30 1032 H  175.6052 159.4859 170.7319 0
M  V30 1033 H  171.1296 161.3568 172.0809 0
M  V30 1034 H  172.2958 164.2188 168.2944 0
M  V30 1035 H  170.7893 168.0076 171.3490 0
M  V30 1036 H  170.2929 170.1181 167.0386 0
M  V30 1037 H  169.4509 172.3723 169.8691 0
M  V30 1038 H  170.2788 174.6556 158.6434 0
M  V30 1039 H  167.4063 172.2548 158.4221 0
M  V30 1040 H  171.6578 168.9066 158.5391 0
M  V30 1041 H  169.7486 155.3553 154.6198 0
M  V30 END ATOM
M  V30 BEGIN BOND
M  V30 1 1 1 2
M  V30 2 1 1 509
M  V30 3 1 1 982
M  V30 4 1 2 3
M  V30 5 1 2 5
M  V30 6 1 2 510
M  V30 7 2 3 4
M  V30 8 1 3 983
M  V30 9 1 5 6
M  V30 10 1 5 511
M  V30 11 1 5 512
M  V30 12 1 6 7
M  V30 13 2 6 8
M  V30 14 2 7 9
M  V30 15 1 8 10
M  V30 16 1 8 513
M  V30 17 1 9 10
M  V30 18 1 9 514
M  V30 19 1 10 981
M  V30 20 1 11 12
M  V30 21 1 11 515
M  V30 22 1 11 984
M  V30 23 1 12 13
M  V30 24 1 12 15
M  V30 25 1 12 516
M  V30 26 2 13 14
M  V30 27 1 13 985
M  V30 28 1 15 16
M  V30 29 1 15 517
M  V30 30 1 15 518
M  V30 31 1 16 17
M  V30 32 1 16 18
M  V30 33 1 16 519
M  V30 34 1 17 520
M  V30 35 1 17 521
M  V30 36 1 17 522
M  V30 37 1 18 523
M  V30 38 1 18 524
M  V30 39 1 18 525
M  V30 40 1 19 20
M  V30 41 1 19 526
M  V30 42 1 19 986
M  V30 43 1 20 21
M  V30 44 1 20 23
M  V30 45 1 20 527
M  V30 46 2 21 22
M  V30 47 1 21 27
M  V30 48 1 23 24
M  V30 49 1 23 528
M  V30 50 1 23 529
M  V30 51 1 24 25
M  V30 52 1 24 530
M  V30 53 1 24 531
M  V30 54 1 25 26
M  V30 55 1 26 532
M  V30 56 1 26 533
M  V30 57 1 26 534
M  V30 58 1 27 28
M  V30 59 1 27 535
M  V30 60 1 28 29
M  V30 61 1 28 31
M  V30 62 1 28 536
M  V30 63 2 29 30
M  V30 64 1 29 987
M  V30 65 1 31 32
M  V30 66 1 31 537
M  V30 67 1 31 538
M  V30 68 1 32 33
M  V30 69 1 32 539
M  V30 70 1 32 540
M  V30 71 1 33 34
M  V30 72 1 34 541
M  V30 73 1 34 542
M  V30 74 1 34 543
M  V30 75 1 35 36
M  V30 76 1 35 544
M  V30 77 1 35 988
M  V30 78 1 36 37
M  V30 79 1 36 39
M  V30 80 1 36 545
M  V30 81 2 37 38
M  V30 82 1 37 989
M  V30 83 1 39 40
M  V30 84 1 39 546
M  V30 85 1 39 547
M  V30 86 2 40 41
M  V30 87 1 40 42
M  V30 88 1 41 43
M  V30 89 1 41 548
M  V30 90 2 42 44
M  V30 91 1 42 549
M  V30 92 2 43 45
M  V30 93 1 43 550
M  V30 94 1 44 45
M  V30 95 1 44 551
M  V30 96 1 45 552
M  V30 97 1 46 47
M  V30 98 1 46 553
M  V30 99 1 46 990
M  V30 100 1 47 48
M  V30 101 1 47 50
M  V30 102 1 47 554
M  V30 103 2 48 49
M  V30 104 1 48 991
M  V30 105 1 50 51
M  V30 106 1 50 555
M  V30 107 1 50 556
M  V30 108 1 51 52
M  V30 109 1 51 557
M  V30 110 1 51 558
M  V30 111 1 52 53
M  V30 112 1 53 559
M  V30 113 1 53 560
M  V30 114 1 53 561
M  V30 115 1 54 55
M  V30 116 1 54 562
M  V30 117 1 54 992
M  V30 118 1 55 56
M  V30 119 1 55 58
M  V30 120 1 55 563
M  V30 121 2 56 57
M  V30 122 1 56 63
M  V30 123 1 58 59
M  V30 124 1 58 564
M  V30 125 1 58 565
M  V30 126 1 59 60
M  V30 127 1 59 566
M  V30 128 1 59 567
M  V30 129 2 60 61
M  V30 130 1 60 62
M  V30 131 1 62 568
M  V30 132 1 62 569
M  V30 133 1 63 64
M  V30 134 1 63 570
M  V30 135 1 64 65
M  V30 136 1 64 67
M  V30 137 1 64 571
M  V30 138 2 65 66
M  V30 139 1 65 993
M  V30 140 1 67 68
M  V30 141 1 67 572
M  V30 142 1 67 573
M  V30 143 1 68 574
M  V30 144 1 69 70
M  V30 145 1 69 575
M  V30 146 1 69 994
M  V30 147 1 70 71
M  V30 148 1 70 73
M  V30 149 1 70 576
M  V30 150 2 71 72
M  V30 151 1 71 995
M  V30 152 1 73 74
M  V30 153 1 73 75
M  V30 154 1 73 577
M  V30 155 1 74 578
M  V30 156 1 75 579
M  V30 157 1 75 580
M  V30 158 1 75 581
M  V30 159 1 76 77
M  V30 160 1 76 582
M  V30 161 1 76 996
M  V30 162 1 77 78
M  V30 163 1 77 80
M  V30 164 1 77 583
M  V30 165 2 78 79
M  V30 166 1 78 997
M  V30 167 1 80 81
M  V30 168 1 80 584
M  V30 169 1 80 585
M  V30 170 1 81 82
M  V30 171 1 81 83
M  V30 172 1 81 586
M  V30 173 1 82 587
M  V30 174 1 82 588
M  V30 175 1 82 589
M  V30 176 1 83 590
M  V30 177 1 83 591
M  V30 178 1 83 592
M  V30 179 1 84 85
M  V30 180 1 84 593
M  V30 181 1 84 998
M  V30 182 1 85 86
M  V30 183 1 85 88
M  V30 184 1 85 594
M  V30 185 2 86 87
M  V30 186 1 86 999
M  V30 187 1 88 595
M  V30 188 1 88 596
M  V30 189 1 88 597
M  V30 190 1 89 90
M  V30 191 1 89 598
M  V30 192 1 89 1000
M  V30 193 1 90 91
M  V30 194 1 90 93
M  V30 195 1 90 599
M  V30 196 2 91 92
M  V30 197 1 91 1001
M  V30 198 1 93 94
M  V30 199 1 93 600
M  V30 200 1 93 601
M  V30 201 2 94 95
M  V30 202 1 94 96
M  V30 203 1 95 97
M  V30 204 1 95 602
M  V30 205 2 96 98
M  V30 206 1 96 99
M  V30 207 1 97 98
M  V30 208 1 97 603
M  V30 209 1 98 100
M  V30 210 2 99 101
M  V30 211 1 99 604
M  V30 212 2 100 102
M  V30 213 1 100 605
M  V30 214 1 101 102
M  V30 215 1 101 606
M  V30 216 1 102 607
M  V30 217 1 103 104
M  V30 218 1 103 608
M  V30 219 1 103 1002
M  V30 220 1 104 105
M  V30 221 1 104 107
M  V30 222 1 104 609
M  V30 223 2 105 106
M  V30 224 1 105 1003
M  V30 225 1 107 108
M  V30 226 1 107 610
M  V30 227 1 107 611
M  V30 228 2 108 109
M  V30 229 1 108 110
M  V30 230 1 109 111
M  V30 231 1 109 612
M  V30 232 2 110 112
M  V30 233 1 110 613
M  V30 234 2 111 113
M  V30 235 1 111 614
M  V30 236 1 112 113
M  V30 237 1 112 615
M  V30 238 1 113 616
M  V30 239 1 114 115
M  V30 240 1 114 617
M  V30 241 1 114 1004
M  V30 242 1 115 116
M  V30 243 1 115 118
M  V30 244 1 115 618
M  V30 245 2 116 117
M  V30 246 1 116 122
M  V30 247 1 118 119
M  V30 248 1 118 120
M  V30 249 1 118 619
M  V30 250 1 119 121
M  V30 251 1 119 620
M  V30 252 1 119 621
M  V30 253 1 120 622
M  V30 254 1 120 623
M  V30 255 1 120 624
M  V30 256 1 121 625
M  V30 257 1 121 626
M  V30 258 1 121 627
M  V30 259 1 122 123
M  V30 260 1 122 628
M  V30 261 1 123 124
M  V30 262 1 123 126
M  V30 263 1 123 629
M  V30 264 2 124 125
M  V30 265 1 124 1005
M  V30 266 1 126 127
M  V30 267 1 126 630
M  V30 268 1 126 631
M  V30 269 2 127 128
M  V30 270 1 127 129
M  V30 271 1 128 130
M  V30 272 1 128 632
M  V30 273 2 129 131
M  V30 274 1 129 633
M  V30 275 2 130 132
M  V30 276 1 130 634
M  V30 277 1 131 132
M  V30 278 1 131 635
M  V30 279 1 132 133
M  V30 280 1 133 636
M  V30 281 1 134 135
M  V30 282 1 134 637
M  V30 283 1 134 1006
M  V30 284 1 135 136
M  V30 285 1 135 138
M  V30 286 1 135 638
M  V30 287 2 136 137
M  V30 288 1 136 1007
M  V30 289 1 138 139
M  V30 290 1 138 639
M  V30 291 1 138 640
M  V30 292 2 139 140
M  V30 293 1 139 141
M  V30 294 1 140 142
M  V30 295 1 140 641
M  V30 296 2 141 143
M  V30 297 1 141 642
M  V30 298 2 142 144
M  V30 299 1 142 643
M  V30 300 1 143 144
M  V30 301 1 143 644
M  V30 302 1 144 145
M  V30 303 1 145 645
M  V30 304 1 146 147
M  V30 305 1 146 646
M  V30 306 1 146 1008
M  V30 307 1 147 148
M  V30 308 1 147 150
M  V30 309 1 147 647
M  V30 310 2 148 149
M  V30 311 1 148 157
M  V30 312 1 150 151
M  V30 313 1 150 648
M  V30 314 1 150 649
M  V30 315 2 151 152
M  V30 316 1 151 153
M  V30 317 1 152 154
M  V30 318 1 152 650
M  V30 319 2 153 155
M  V30 320 1 153 651
M  V30 321 2 154 156
M  V30 322 1 154 652
M  V30 323 1 155 156
M  V30 324 1 155 653
M  V30 325 1 156 654
M  V30 326 1 157 158
M  V30 327 1 157 655
M  V30 328 1 158 159
M  V30 329 1 158 161
M  V30 330 1 158 656
M  V30 331 2 159 160
M  V30 332 1 159 1009
M  V30 333 1 161 162
M  V30 334 1 161 657
M  V30 335 1 161 658
M  V30 336 2 162 163
M  V30 337 1 162 164
M  V30 338 1 163 165
M  V30 339 1 163 659
M  V30 340 2 164 166
M  V30 341 1 164 660
M  V30 342 2 165 167
M  V30 343 1 165 661
M  V30 344 1 166 167
M  V30 345 1 166 662
M  V30 346 1 167 663
M  V30 347 1 168 169
M  V30 348 1 168 664
M  V30 349 1 168 1010
M  V30 350 1 169 170
M  V30 351 1 169 172
M  V30 352 1 169 665
M  V30 353 2 170 171
M  V30 354 1 170 176
M  V30 355 1 172 173
M  V30 356 1 172 666
M  V30 357 1 172 667
M  V30 358 1 173 174
M  V30 359 1 173 175
M  V30 360 1 173 668
M  V30 361 1 174 669
M  V30 362 1 174 670
M  V30 363 1 174 671
M  V30 364 1 175 672
M  V30 365 1 175 673
M  V30 366 1 175 674
M  V30 367 1 176 177
M  V30 368 1 176 675
M  V30 369 1 177 178
M  V30 370 1 177 180
M  V30 371 1 177 676
M  V30 372 2 178 179
M  V30 373 1 178 184
M  V30 374 1 180 181
M  V30 375 1 180 182
M  V30 376 1 180 677
M  V30 377 1 181 183
M  V30 378 1 181 678
M  V30 379 1 181 679
M  V30 380 1 182 680
M  V30 381 1 182 681
M  V30 382 1 182 682
M  V30 383 1 183 683
M  V30 384 1 183 684
M  V30 385 1 183 685
M  V30 386 1 184 185
M  V30 387 1 184 686
M  V30 388 1 185 186
M  V30 389 1 185 687
M  V30 390 1 185 688
M  V30 391 2 186 187
M  V30 392 1 186 188
M  V30 393 1 188 189
M  V30 394 1 188 689
M  V30 395 1 189 190
M  V30 396 1 189 192
M  V30 397 1 189 690
M  V30 398 2 190 191
M  V30 399 1 190 193
M  V30 400 1 192 691
M  V30 401 1 192 692
M  V30 402 1 192 693
M  V30 403 1 193 194
M  V30 404 1 193 694
M  V30 405 1 194 195
M  V30 406 1 194 197
M  V30 407 1 194 695
M  V30 408 2 195 196
M  V30 409 1 195 204
M  V30 410 1 197 198
M  V30 411 1 197 696
M  V30 412 1 197 697
M  V30 413 2 198 199
M  V30 414 1 198 200
M  V30 415 1 199 201
M  V30 416 1 199 698
M  V30 417 2 200 202
M  V30 418 1 200 699
M  V30 419 2 201 203
M  V30 420 1 201 700
M  V30 421 1 202 203
M  V30 422 1 202 701
M  V30 423 1 203 702
M  V30 424 1 204 205
M  V30 425 1 204 703
M  V30 426 1 205 206
M  V30 427 1 205 208
M  V30 428 1 205 704
M  V30 429 2 206 207
M  V30 430 1 206 210
M  V30 431 1 208 209
M  V30 432 1 208 705
M  V30 433 1 208 706
M  V30 434 1 209 707
M  V30 435 1 210 211
M  V30 436 1 210 708
M  V30 437 1 211 212
M  V30 438 1 211 214
M  V30 439 1 211 709
M  V30 440 2 212 213
M  V30 441 1 212 217
M  V30 442 1 214 215
M  V30 443 1 214 216
M  V30 444 1 214 710
M  V30 445 1 215 711
M  V30 446 1 215 712
M  V30 447 1 215 713
M  V30 448 1 216 714
M  V30 449 1 216 715
M  V30 450 1 216 716
M  V30 451 1 217 218
M  V30 452 1 217 717
M  V30 453 1 218 219
M  V30 454 1 218 718
M  V30 455 1 218 719
M  V30 456 2 219 220
M  V30 457 1 219 221
M  V30 458 1 221 222
M  V30 459 1 221 720
M  V30 460 1 222 223
M  V30 461 1 222 225
M  V30 462 1 222 721
M  V30 463 2 223 224
M  V30 464 1 223 1011
M  V30 465 1 225 226
M  V30 466 1 225 722
M  V30 467 1 225 723
M  V30 468 1 226 227
M  V30 469 1 226 724
M  V30 470 1 226 725
M  V30 471 2 227 228
M  V30 472 1 227 229
M  V30 473 1 229 726
M  V30 474 1 229 727
M  V30 475 1 230 231
M  V30 476 1 230 728
M  V30 477 1 230 1012
M  V30 478 1 231 232
M  V30 479 1 231 234
M  V30 480 1 231 729
M  V30 481 2 232 233
M  V30 482 1 232 1013
M  V30 483 1 234 235
M  V30 484 1 234 730
M  V30 485 1 234 731
M  V30 486 1 235 236
M  V30 487 1 235 732
M  V30 488 1 235 733
M  V30 489 2 236 237
M  V30 490 1 236 238
M  V30 491 1 238 734
M  V30 492 1 238 735
M  V30 493 1 239 240
M  V30 494 1 239 736
M  V30 495 1 239 1014
M  V30 496 1 240 241
M  V30 497 1 240 243
M  V30 498 1 240 737
M  V30 499 2 241 242
M  V30 500 1 241 1015
M  V30 501 1 243 244
M  V30 502 1 243 738
M  V30 503 1 243 739
M  V30 504 2 244 245
M  V30 505 1 244 246
M  V30 506 1 245 247
M  V30 507 1 245 740
M  V30 508 2 246 248
M  V30 509 1 246 741
M  V30 510 2 247 249
M  V30 511 1 247 742
M  V30 512 1 248 249
M  V30 513 1 248 743
M  V30 514 1 249 744
M  V30 515 1 250 251
M  V30 516 1 250 745
M  V30 517 1 250 1016
M  V30 518 1 251 252
M  V30 519 1 251 254
M  V30 520 1 251 746
M  V30 521 2 252 253
M  V30 522 1 252 1017
M  V30 523 1 254 255
M  V30 524 1 254 747
M  V30 525 1 254 748
M  V30 526 2 255 256
M  V30 527 1 255 257
M  V30 528 1 256 258
M  V30 529 1 256 749
M  V30 530 2 257 259
M  V30 531 1 257 750
M  V30 532 2 258 260
M  V30 533 1 258 751
M  V30 534 1 259 260
M  V30 535 1 259 752
M  V30 536 1 260 753
M  V30 537 1 261 262
M  V30 538 1 261 754
M  V30 539 1 261 1018
M  V30 540 1 262 263
M  V30 541 1 262 265
M  V30 542 1 262 755
M  V30 543 2 263 264
M  V30 544 1 263 1019
M  V30 545 1 265 266
M  V30 546 1 265 756
M  V30 547 1 265 757
M  V30 548 1 266 758
M  V30 549 1 267 268
M  V30 550 1 267 759
M  V30 551 1 267 1020
M  V30 552 1 268 269
M  V30 553 1 268 271
M  V30 554 1 268 760
M  V30 555 2 269 270
M  V30 556 1 269 1021
M  V30 557 1 271 272
M  V30 558 1 271 761
M  V30 559 1 271 762
M  V30 560 2 272 273
M  V30 561 1 272 274
M  V30 562 1 274 763
M  V30 563 1 274 764
M  V30 564 1 275 276
M  V30 565 1 275 765
M  V30 566 1 275 1022
M  V30 567 1 276 277
M  V30 568 1 276 279
M  V30 569 1 276 766
M  V30 570 2 277 278
M  V30 571 1 277 1023
M  V30 572 1 279 280
M  V30 573 1 279 281
M  V30 574 1 279 767
M  V30 575 1 280 282
M  V30 576 1 280 768
M  V30 577 1 280 769
M  V30 578 1 281 770
M  V30 579 1 281 771
M  V30 580 1 281 772
M  V30 581 1 282 773
M  V30 582 1 282 774
M  V30 583 1 282 775
M  V30 584 1 283 284
M  V30 585 1 283 776
M  V30 586 1 283 1024
M  V30 587 1 284 285
M  V30 588 1 284 287
M  V30 589 1 284 777
M  V30 590 2 285 286
M  V30 591 1 285 288
M  V30 592 1 287 778
M  V30 593 1 287 779
M  V30 594 1 287 780
M  V30 595 1 288 289
M  V30 596 1 288 781
M  V30 597 1 289 290
M  V30 598 1 289 782
M  V30 599 1 289 783
M  V30 600 2 290 291
M  V30 601 1 290 1025
M  V30 602 1 292 293
M  V30 603 1 292 784
M  V30 604 1 292 1026
M  V30 605 1 293 294
M  V30 606 1 293 296
M  V30 607 1 293 785
M  V30 608 2 294 295
M  V30 609 1 294 301
M  V30 610 1 296 297
M  V30 611 1 296 786
M  V30 612 1 296 787
M  V30 613 1 297 298
M  V30 614 1 297 788
M  V30 615 1 297 789
M  V30 616 2 298 299
M  V30 617 1 298 300
M  V30 618 1 301 302
M  V30 619 1 301 790
M  V30 620 1 302 303
M  V30 621 1 302 305
M  V30 622 1 302 791
M  V30 623 2 303 304
M  V30 624 1 303 1027
M  V30 625 1 305 306
M  V30 626 1 305 792
M  V30 627 1 305 793
M  V30 628 1 306 307
M  V30 629 1 306 794
M  V30 630 1 306 795
M  V30 631 1 307 308
M  V30 632 1 308 796
M  V30 633 1 308 797
M  V30 634 1 308 798
M  V30 635 1 309 310
M  V30 636 1 309 799
M  V30 637 1 309 1028
M  V30 638 1 310 311
M  V30 639 1 310 313
M  V30 640 1 310 800
M  V30 641 2 311 312
M  V30 642 1 311 1029
M  V30 643 1 313 314
M  V30 644 1 313 801
M  V30 645 1 313 802
M  V30 646 1 314 315
M  V30 647 1 314 316
M  V30 648 1 314 803
M  V30 649 1 315 804
M  V30 650 1 315 805
M  V30 651 1 315 806
M  V30 652 1 316 807
M  V30 653 1 316 808
M  V30 654 1 316 809
M  V30 655 1 317 318
M  V30 656 1 317 810
M  V30 657 1 317 1030
M  V30 658 1 318 319
M  V30 659 1 318 321
M  V30 660 1 318 811
M  V30 661 2 319 320
M  V30 662 1 319 1031
M  V30 663 1 321 322
M  V30 664 1 321 812
M  V30 665 1 321 813
M  V30 666 2 322 323
M  V30 667 1 322 324
M  V30 668 1 323 325
M  V30 669 1 323 814
M  V30 670 2 324 326
M  V30 671 1 324 815
M  V30 672 2 325 327
M  V30 673 1 325 816
M  V30 674 1 326 327
M  V30 675 1 326 817
M  V30 676 1 327 818
M  V30 677 1 328 329
M  V30 678 1 328 819
M  V30 679 1 328 1032
M  V30 680 1 329 330
M  V30 681 1 329 332
M  V30 682 1 329 820
M  V30 683 2 330 331
M  V30 684 1 330 335
M  V30 685 1 332 333
M  V30 686 1 332 334
M  V30 687 1 332 821
M  V30 688 1 333 822
M  V30 689 1 334 823
M  V30 690 1 334 824
M  V30 691 1 334 825
M  V30 692 1 335 336
M  V30 693 1 335 826
M  V30 694 1 336 337
M  V30 695 1 336 339
M  V30 696 1 336 827
M  V30 697 2 337 338
M  V30 698 1 337 1033
M  V30 699 1 339 340
M  V30 700 1 339 828
M  V30 701 1 339 829
M  V30 702 1 340 341
M  V30 703 1 340 830
M  V30 704 1 340 831
M  V30 705 2 341 342
M  V30 706 1 341 343
M  V30 707 1 343 832
M  V30 708 1 343 833
M  V30 709 1 344 345
M  V30 710 1 344 834
M  V30 711 1 344 1034
M  V30 712 1 345 346
M  V30 713 1 345 348
M  V30 714 1 345 835
M  V30 715 2 346 347
M  V30 716 1 346 352
M  V30 717 1 348 349
M  V30 718 1 348 836
M  V30 719 1 348 837
M  V30 720 1 349 350
M  V30 721 1 349 838
M  V30 722 1 349 839
M  V30 723 1 350 351
M  V30 724 1 351 840
M  V30 725 1 351 841
M  V30 726 1 351 842
M  V30 727 1 352 353
M  V30 728 1 352 843
M  V30 729 1 353 354
M  V30 730 1 353 356
M  V30 731 1 353 844
M  V30 732 2 354 355
M  V30 733 1 354 1035
M  V30 734 1 356 357
M  V30 735 1 356 845
M  V30 736 1 356 846
M  V30 737 2 357 358
M  V30 738 1 357 359
M  V30 739 1 358 360
M  V30 740 1 358 847
M  V30 741 2 359 361
M  V30 742 1 359 848
M  V30 743 2 360 362
M  V30 744 1 360 849
M  V30 745 1 361 362
M  V30 746 1 361 850
M  V30 747 1 362 363
M  V30 748 1 363 851
M  V30 749 1 364 365
M  V30 750 1 364 852
M  V30 751 1 364 1036
M  V30 752 1 365 366
M  V30 753 1 365 368
M  V30 754 1 365 853
M  V30 755 2 366 367
M  V30 756 1 366 1037
M  V30 757 1 368 369
M  V30 758 1 368 854
M  V30 759 1 368 855
M  V30 760 2 369 370
M  V30 761 1 369 371
M  V30 762 1 370 372
M  V30 763 1 370 856
M  V30 764 2 371 373
M  V30 765 1 371 857
M  V30 766 2 372 374
M  V30 767 1 372 858
M  V30 768 1 373 374
M  V30 769 1 373 859
M  V30 770 1 374 375
M  V30 771 1 375 860
M  V30 772 1 376 377
M  V30 773 1 376 861
M  V30 774 1 376 1038
M  V30 775 1 377 378
M  V30 776 1 377 380
M  V30 777 1 377 862
M  V30 778 2 378 379
M  V30 779 1 378 1039
M  V30 780 1 380 381
M  V30 781 1 380 863
M  V30 782 1 380 864
M  V30 783 2 381 382
M  V30 784 1 381 383
M  V30 785 1 382 384
M  V30 786 1 382 865
M  V30 787 2 383 385
M  V30 788 1 383 866
M  V30 789 2 384 386
M  V30 790 1 384 867
M  V30 791 1 385 386
M  V30 792 1 385 868
M  V30 793 1 386 869
M  V30 794 1 387 388
M  V30 795 1 387 870
M  V30 796 1 387 1040
M  V30 797 1 388 389
M  V30 798 1 388 391
M  V30 799 1 388 871
M  V30 800 2 389 390
M  V30 801 1 389 394
M  V30 802 1 391 392
M  V30 803 1 391 393
M  V30 804 1 391 872
M  V30 805 1 392 873
M  V30 806 1 392 874
M  V30 807 1 392 875
M  V30 808 1 393 876
M  V30 809 1 393 877
M  V30 810 1 393 878
M  V30 811 1 394 395
M  V30 812 1 394 879
M  V30 813 1 395 396
M  V30 814 1 395 398
M  V30 815 1 395 880
M  V30 816 2 396 397
M  V30 817 1 396 405
M  V30 818 1 398 399
M  V30 819 1 398 881
M  V30 820 1 398 882
M  V30 821 2 399 400
M  V30 822 1 399 401
M  V30 823 1 400 402
M  V30 824 1 400 883
M  V30 825 2 401 403
M  V30 826 1 401 884
M  V30 827 2 402 404
M  V30 828 1 402 885
M  V30 829 1 403 404
M  V30 830 1 403 886
M  V30 831 1 404 887
M  V30 832 1 405 406
M  V30 833 1 405 888
M  V30 834 1 406 407
M  V30 835 1 406 889
M  V30 836 1 406 890
M  V30 837 2 407 408
M  V30 838 1 407 409
M  V30 839 1 409 410
M  V30 840 1 409 891
M  V30 841 1 410 411
M  V30 842 1 410 413
M  V30 843 1 410 892
M  V30 844 2 411 412
M  V30 845 1 411 414
M  V30 846 1 413 893
M  V30 847 1 413 894
M  V30 848 1 413 895
M  V30 849 1 414 415
M  V30 850 1 414 896
M  V30 851 1 415 416
M  V30 852 1 415 418
M  V30 853 1 415 897
M  V30 854 2 416 417
M  V30 855 1 416 422
M  V30 856 1 418 419
M  V30 857 1 418 898
M  V30 858 1 418 899
M  V30 859 1 419 420
M  V30 860 1 419 900
M  V30 861 1 419 901
M  V30 862 1 420 421
M  V30 863 1 421 902
M  V30 864 1 421 903
M  V30 865 1 421 904
M  V30 866 1 422 423
M  V30 867 1 422 905
M  V30 868 1 423 424
M  V30 869 1 423 426
M  V30 870 1 423 906
M  V30 871 2 424 425
M  V30 872 1 424 427
M  V30 873 1 426 907
M  V30 874 1 426 908
M  V30 875 1 426 909
M  V30 876 1 427 428
M  V30 877 1 427 910
M  V30 878 1 428 429
M  V30 879 1 428 431
M  V30 880 1 428 911
M  V30 881 2 429 430
M  V30 882 1 429 434
M  V30 883 1 431 432
M  V30 884 1 431 433
M  V30 885 1 431 912
M  V30 886 1 432 913
M  V30 887 1 432 914
M  V30 888 1 432 915
M  V30 889 1 433 916
M  V30 890 1 433 917
M  V30 891 1 433 918
M  V30 892 1 434 435
M  V30 893 1 434 919
M  V30 894 1 435 436
M  V30 895 1 435 920
M  V30 896 1 435 921
M  V30 897 2 436 437
M  V30 898 1 436 438
M  V30 899 1 438 439
M  V30 900 1 438 922
M  V30 901 1 439 440
M  V30 902 1 439 442
M  V30 903 1 439 923
M  V30 904 2 440 441
M  V30 905 1 440 1041
M  V30 906 1 442 443
M  V30 907 1 442 924
M  V30 908 1 442 925
M  V30 909 1 443 444
M  V30 910 1 443 926
M  V30 911 1 443 927
M  V30 912 2 444 445
M  V30 913 1 444 446
M  V30 914 1 446 928
M  V30 915 1 446 929
M  V30 916 1 447 448
M  V30 917 1 447 930
M  V30 918 1 448 449
M  V30 919 1 448 504
M  V30 920 1 448 506
M  V30 921 1 449 450
M  V30 922 1 449 459
M  V30 923 1 449 931
M  V30 924 1 450 451
M  V30 925 2 451 452
M  V30 926 1 451 453
M  V30 927 2 453 454
M  V30 928 1 453 458
M  V30 929 1 454 455
M  V30 930 1 454 932
M  V30 931 2 455 456
M  V30 932 1 455 933
M  V30 933 1 456 457
M  V30 934 1 456 934
M  V30 935 2 457 458
M  V30 936 1 457 935
M  V30 937 1 458 936
M  V30 938 1 459 460
M  V30 939 1 459 471
M  V30 940 1 459 937
M  V30 941 1 460 461
M  V30 942 1 460 465
M  V30 943 1 460 467
M  V30 944 1 461 462
M  V30 945 2 462 463
M  V30 946 1 462 464
M  V30 947 1 464 938
M  V30 948 1 464 939
M  V30 949 1 464 940
M  V30 950 1 465 466
M  V30 951 1 465 941
M  V30 952 1 465 942
M  V30 953 1 466 467
M  V30 954 1 467 468
M  V30 955 1 467 943
M  V30 956 1 468 469
M  V30 957 1 468 944
M  V30 958 1 468 945
M  V30 959 1 469 470
M  V30 960 1 469 471
M  V30 961 1 469 946
M  V30 962 1 470 947
M  V30 963 1 471 472
M  V30 964 1 471 473
M  V30 965 1 472 948
M  V30 966 1 472 949
M  V30 967 1 472 950
M  V30 968 2 473 474
M  V30 969 1 473 475
M  V30 970 1 475 476
M  V30 971 1 475 480
M  V30 972 1 475 951
M  V30 973 1 476 477
M  V30 974 2 477 478
M  V30 975 1 477 479
M  V30 976 1 479 952
M  V30 977 1 479 953
M  V30 978 1 479 954
M  V30 979 2 480 481
M  V30 980 1 480 506
M  V30 981 1 481 482
M  V30 982 1 481 505
M  V30 983 1 482 483
M  V30 984 1 482 504
M  V30 985 1 482 955
M  V30 986 1 483 484
M  V30 987 2 484 485
M  V30 988 1 484 486
M  V30 989 1 486 487
M  V30 990 1 486 488
M  V30 991 1 486 956
M  V30 992 1 487 957
M  V30 993 1 488 489
M  V30 994 1 488 498
M  V30 995 1 488 958
M  V30 996 1 489 490
M  V30 997 1 489 959
M  V30 998 2 490 491
M  V30 999 1 490 492
M  V30 1000 2 492 493
M  V30 1001 1 492 497
M  V30 1002 1 493 494
M  V30 1003 1 493 960
M  V30 1004 2 494 495
M  V30 1005 1 494 961
M  V30 1006 1 495 496
M  V30 1007 1 495 962
M  V30 1008 2 496 497
M  V30 1009 1 496 963
M  V30 1010 1 497 964
M  V30 1011 2 498 499
M  V30 1012 1 498 503
M  V30 1013 1 499 500
M  V30 1014 1 499 965
M  V30 1015 2 500 501
M  V30 1016 1 500 966
M  V30 1017 1 501 502
M  V30 1018 1 501 967
M  V30 1019 2 502 503
M  V30 1020 1 502 968
M  V30 1021 1 503 969
M  V30 1022 1 504 970
M  V30 1023 1 504 971
M  V30 1024 1 505 972
M  V30 1025 1 505 973
M  V30 1026 1 505 974
M  V30 1027 1 506 507
M  V30 1028 1 506 508
M  V30 1029 1 507 975
M  V30 1030 1 507 976
M  V30 1031 1 507 977
M  V30 1032 1 508 978
M  V30 1033 1 508 979
M  V30 1034 1 508 980
M  V30 END BOND
M  V30 END CTAB
M  END
> <s_m_entry_id>
33

> <s_pdb_PDB_TITLE>
NANODISC RECONSTITUTED HUMAN ABCB1 IN COMPLEX WITH UIC2 FAB AND TAXOL

> <s_pdb_PDB_ID>
6QEX

> <r_pdb_PDB_RESOLUTION>
3.6

> <s_pdb_PDB_EXPDTA>
ELECTRON MICROSCOPY

> <r_pdb_PDB_EXPDTA_PH>
7.5

> <b_ppw_prepared>
1

> <r_i_Potential_Energy-S-OPLS>
-3235.76489920081

> <s_m_Source_Path>
D:\Pgp\ABCB1_papers\sdfiles_paper

> <s_m_Source_File>
6QEX_minimized_taxol.mae

> <i_m_Source_File_Index>
1

$$$$
7A65 - minimized_noab
                    3D
 Schrodinger Suite 2022-4.
  0  0  0     0  0            999 V3000
M  V30 BEGIN CTAB
M  V30 COUNTS 1123 1102 0 0 0
M  V30 BEGIN ATOM
M  V30 1 N  160.4303 162.1777 172.2076 0
M  V30 2 C  160.4225 162.6931 170.8330 0 CFG=2
M  V30 3 C  159.2675 163.6712 170.4990 0
M  V30 4 O  159.5712 164.7291 169.9459 0
M  V30 5 C  160.5715 161.5236 169.8244 0
M  V30 6 C  160.8469 161.9379 168.3594 0
M  V30 7 C  162.1585 162.7280 168.2155 0
M  V30 8 C  160.8337 160.7157 167.4207 0
M  V30 9 N  159.8124 167.1330 172.1855 0
M  V30 10 C  160.7113 167.9836 171.4021 0 CFG=2
M  V30 11 C  159.9766 168.7363 170.2765 0
M  V30 12 O  160.2991 169.8990 170.0433 0
M  V30 13 C  161.8941 167.1490 170.8677 0
M  V30 14 C  162.9550 167.9605 170.0985 0
M  V30 15 S  164.3042 167.0136 169.3453 0
M  V30 16 C  163.4429 166.2725 167.9417 0
M  V30 17 N  158.9977 168.0818 169.6235 0
M  V30 18 C  158.1406 168.6910 168.5990 0 CFG=2
M  V30 19 C  157.1783 169.7508 169.1584 0
M  V30 20 O  156.9002 170.7245 168.4592 0
M  V30 21 C  157.3625 167.6054 167.8320 0
M  V30 22 C  158.2365 166.6969 166.9581 0
M  V30 23 S  159.0419 167.5288 165.5568 0
M  V30 24 C  160.7276 167.7122 166.1795 0
M  V30 25 N  159.4726 172.6973 169.7867 0
M  V30 26 C  159.8110 173.2182 168.4623 0 CFG=2
M  V30 27 C  158.7748 174.1993 167.9077 0
M  V30 28 O  159.1672 175.2652 167.4391 0
M  V30 29 C  160.1027 172.0583 167.4791 0
M  V30 30 C  160.4921 172.4619 166.0628 0
M  V30 31 C  159.5018 172.7888 165.1090 0
M  V30 32 C  161.8481 172.6687 165.7321 0
M  V30 33 C  159.8672 173.2804 163.8630 0
M  V30 34 C  162.1917 173.1425 164.4744 0
M  V30 35 C  161.2076 173.4550 163.5467 0
M  V30 36 N  158.9151 151.0688 173.6529 0
M  V30 37 C  159.2790 152.4224 173.2288 0 CFG=2
M  V30 38 C  158.3241 152.9577 172.1504 0
M  V30 39 O  157.8314 154.0733 172.2960 0
M  V30 40 C  160.7490 152.4365 172.7509 0
M  V30 41 C  161.2715 153.7830 172.1919 0
M  V30 42 C  162.4948 153.6064 171.2877 0
M  V30 43 O  163.2864 152.6823 171.4651 0
M  V30 44 N  162.6705 154.5132 170.3243 0
M  V30 45 N  158.0844 152.1505 171.1029 0
M  V30 46 C  157.2252 152.4780 169.9631 0 CFG=2
M  V30 47 C  155.7546 152.7022 170.3568 0
M  V30 48 O  155.1331 153.6314 169.8399 0
M  V30 49 C  157.3409 151.3679 168.9031 0
M  V30 50 O  158.5936 151.4223 168.2538 0
M  V30 51 N  155.7243 156.0914 172.3734 0
M  V30 52 C  155.8576 157.1737 171.3929 0 CFG=2
M  V30 53 C  154.5306 157.4890 170.6783 0
M  V30 54 O  154.2182 158.6659 170.5020 0
M  V30 55 C  156.9065 156.8652 170.2873 0 CFG=2
M  V30 56 O  158.1437 156.5056 170.8615 0
M  V30 57 C  157.1814 158.0403 169.3280 0
M  V30 58 N  153.6645 152.3086 156.7875 0
M  V30 59 C  154.9022 152.2478 157.5630 0 CFG=2
M  V30 60 C  155.2685 150.8216 158.0111 0
M  V30 61 O  156.4502 150.4879 157.9816 0
M  V30 62 C  154.7984 153.2018 158.7630 0
M  V30 63 N  156.0512 148.7750 154.5771 0
M  V30 64 C  157.3430 149.3435 154.1806 0 CFG=2
M  V30 65 C  158.5025 148.7858 155.0174 0
M  V30 66 O  159.4803 148.3154 154.4384 0
M  V30 67 C  157.2891 150.8860 154.2573 0
M  V30 68 C  158.5786 151.6271 154.0663 0
M  V30 69 C  159.2350 151.7469 152.8958 0
M  V30 70 C  159.4099 152.3038 155.0568 0
M  V30 71 N  160.4113 152.4389 153.0808 0
M  V30 72 C  160.5706 152.8150 154.3972 0
M  V30 73 C  159.3067 152.5369 156.4481 0
M  V30 74 C  161.5730 153.5236 155.0801 0
M  V30 75 C  160.3085 153.2419 157.1443 0
M  V30 76 C  161.4371 153.7381 156.4637 0
M  V30 77 N  158.3411 148.8245 156.3526 0
M  V30 78 C  159.3035 148.3106 157.3197 0 CFG=2
M  V30 79 C  159.5431 146.8045 157.1805 0
M  V30 80 O  160.7036 146.4239 157.1210 0
M  V30 81 C  158.8783 148.6682 158.7521 0
M  V30 82 N  158.9815 144.6803 154.5811 0
M  V30 83 C  159.6727 144.4361 153.3098 0 CFG=2
M  V30 84 C  161.1733 144.7840 153.3870 0
M  V30 85 O  161.9851 144.0748 152.8010 0
M  V30 86 C  158.9981 145.2342 152.1492 0 CFG=2
M  V30 87 C  157.6289 144.6063 151.8002 0
M  V30 88 C  159.8358 145.4087 150.8602 0
M  V30 89 C  156.6980 145.5345 151.0058 0
M  V30 90 N  161.4968 145.8539 154.1252 0
M  V30 91 C  162.8340 146.4167 154.2919 0 CFG=2
M  V30 92 C  163.6028 145.8250 155.4992 0
M  V30 93 O  164.7686 146.1726 155.6840 0
M  V30 94 C  162.6165 147.9464 154.3682 0
M  V30 95 C  163.8421 148.8788 154.3877 0
M  V30 96 C  164.8132 148.6156 153.2163 0
M  V30 97 C  163.3542 150.3447 154.4298 0
M  V30 98 N  165.3612 141.3560 154.1753 0
M  V30 99 C  164.6104 140.3663 153.3946 0 CFG=2
M  V30 100 C  165.5035 139.3917 152.5915 0
M  V30 101 O  165.1910 139.0679 151.4462 0
M  V30 102 C  163.5402 141.1048 152.5535 0
M  V30 103 C  164.0218 141.9668 151.3910 0
M  V30 104 C  164.6566 143.2055 151.6266 0
M  V30 105 C  163.9192 141.4998 150.0624 0
M  V30 106 C  165.1236 143.9627 150.5609 0
M  V30 107 C  164.3915 142.2704 149.0099 0
M  V30 108 C  164.9875 143.4993 149.2584 0
M  V30 109 N  157.7870 144.9765 145.9858 0
M  V30 110 C  158.4860 145.6708 147.0652 0 CFG=2
M  V30 111 C  158.6008 147.1827 146.8255 0
M  V30 112 O  158.2177 147.9565 147.6993 0
M  V30 113 C  159.8692 145.0330 147.2763 0
M  V30 114 N  159.0784 147.5628 145.6301 0
M  V30 115 C  159.3209 148.9527 145.2311 0 CFG=2
M  V30 116 C  158.0399 149.7484 144.9443 0
M  V30 117 O  158.0461 150.9570 145.1808 0
M  V30 118 C  160.2801 148.9753 144.0269 0
M  V30 119 C  161.6509 148.4009 144.3905 0
M  V30 120 O  162.2733 148.8247 145.3610 0
M  V30 121 N  162.1395 147.4419 143.6082 0
M  V30 122 N  156.8994 150.5221 148.6508 0
M  V30 123 C  157.8213 151.5219 149.1949 0 CFG=2
M  V30 124 C  157.5097 152.9329 148.6622 0
M  V30 125 O  157.3573 153.8514 149.4651 0
M  V30 126 C  159.3206 151.1681 148.9198 0 CFG=2
M  V30 127 C  159.7714 149.9011 149.6917 0
M  V30 128 C  160.3288 152.3131 149.1836 0
M  V30 129 C  160.9781 149.1784 149.0712 0
M  V30 130 N  154.1520 154.2880 149.9537 0
M  V30 131 C  154.3373 154.8200 151.3034 0 CFG=2
M  V30 132 C  154.9254 156.2416 151.2937 0
M  V30 133 O  154.4349 157.0770 152.0500 0
M  V30 134 C  155.1945 153.8577 152.1423 0
M  V30 135 N  155.9026 156.5130 150.4041 0
M  V30 136 C  156.4390 157.8586 150.1635 0 CFG=2
M  V30 137 C  155.3939 158.8576 149.6484 0
M  V30 138 O  155.2896 159.9433 150.2171 0
M  V30 139 C  157.6811 157.8342 149.2460 0
M  V30 140 C  158.9851 157.5600 149.9694 0
M  V30 141 C  159.5647 158.5637 150.7743 0
M  V30 142 C  159.5640 156.2747 149.9548 0
M  V30 143 C  160.7137 158.2905 151.5041 0
M  V30 144 C  160.7073 156.0180 150.6985 0
M  V30 145 C  161.2821 157.0233 151.4657 0
M  V30 146 N  152.9904 159.8019 152.5017 0
M  V30 147 C  153.6448 160.7177 153.4391 0 CFG=2
M  V30 148 C  153.6187 162.1740 152.9325 0
M  V30 149 O  153.1564 163.0421 153.6688 0
M  V30 150 C  155.1024 160.2732 153.7756 0 CFG=2
M  V30 151 C  155.0946 158.9857 154.6335 0
M  V30 152 C  155.9790 161.3444 154.4658 0
M  V30 153 C  156.4259 158.2159 154.6141 0
M  V30 154 N  154.0487 162.4042 151.6782 0
M  V30 155 C  154.0070 163.7134 151.0116 0 CFG=2
M  V30 156 C  152.5820 164.2445 150.7607 0
M  V30 157 O  152.3829 165.4589 150.7803 0
M  V30 158 C  154.7960 163.6447 149.6917 0
M  V30 159 C  156.3069 163.6103 149.8424 0
M  V30 160 C  156.9915 164.7298 150.3603 0
M  V30 161 C  157.0418 162.4775 149.4348 0
M  V30 162 C  158.3945 164.7038 150.4784 0
M  V30 163 C  158.4434 162.4514 149.5558 0
M  V30 164 C  159.1220 163.5671 150.0792 0
M  V30 165 O  160.4815 163.5484 150.1913 0
M  V30 166 N  151.5466 165.5653 154.1708 0
M  V30 167 C  152.1406 166.9082 154.2564 0 CFG=2
M  V30 168 C  151.2762 167.9614 153.5472 0
M  V30 169 O  150.9587 168.9751 154.1644 0
M  V30 170 C  153.5817 166.9300 153.6893 0
M  V30 171 C  154.6819 166.5866 154.6754 0
M  V30 172 C  155.1248 167.5629 155.5902 0
M  V30 173 C  155.2980 165.3192 154.6632 0
M  V30 174 C  156.1662 167.2719 156.4918 0
M  V30 175 C  156.3174 165.0149 155.5843 0
M  V30 176 C  156.7497 165.9903 156.5020 0
M  V30 177 O  157.7396 165.6938 157.3911 0
M  V30 178 N  149.1962 170.8686 155.6332 0
M  V30 179 C  149.4832 172.2612 155.3105 0 CFG=2
M  V30 180 C  148.2806 173.0122 154.7324 0
M  V30 181 O  148.0149 174.1116 155.2046 0
M  V30 182 C  150.7561 172.4110 154.4483 0
M  V30 183 C  152.0361 172.4728 155.2660 0
M  V30 184 C  152.2671 173.5846 156.1044 0
M  V30 185 C  152.9594 171.4053 155.2781 0
M  V30 186 C  153.4030 173.6373 156.8989 0
M  V30 187 C  154.0901 171.4777 156.0819 0
M  V30 188 C  154.3104 172.5877 156.8869 0
M  V30 189 N  150.7146 168.5300 163.9452 0
M  V30 190 C  151.0740 167.7484 162.7663 0 CFG=2
M  V30 191 C  152.2364 166.7697 163.0019 0
M  V30 192 O  152.0541 165.5734 162.7802 0
M  V30 193 C  151.2713 168.6563 161.5329 0
M  V30 194 C  151.9030 167.9604 160.3398 0
M  V30 195 C  151.1794 166.9756 159.6360 0
M  V30 196 C  153.2710 168.1457 160.0521 0
M  V30 197 C  151.7942 166.2497 158.6255 0
M  V30 198 C  153.8706 167.3983 159.0507 0
M  V30 199 C  153.1333 166.4657 158.3304 0
M  V30 200 N  153.3897 167.2928 163.4538 0
M  V30 201 C  154.5944 166.4962 163.6793 0 CFG=2
M  V30 202 C  154.4734 165.4453 164.7936 0
M  V30 203 O  155.0183 164.3574 164.6199 0
M  V30 204 C  155.8314 167.3922 163.8873 0
M  V30 205 C  156.4436 167.9574 162.6158 0
M  V30 206 C  157.0569 167.0861 161.6909 0
M  V30 207 C  156.3707 169.3344 162.3125 0
M  V30 208 C  157.5966 167.5873 160.5150 0
M  V30 209 C  156.9158 169.8148 161.1290 0
M  V30 210 C  157.5244 168.9449 160.2340 0
M  V30 211 N  151.9765 162.6135 163.3856 0
M  V30 212 C  152.6921 161.9378 162.2970 0 CFG=2
M  V30 213 C  153.7747 160.9786 162.8224 0
M  V30 214 O  153.8070 159.8340 162.3763 0
M  V30 215 C  153.2769 162.9707 161.3006 0
M  V30 216 C  153.9774 162.3667 160.0536 0
M  V30 217 C  152.9965 161.5674 159.1664 0
M  V30 218 C  154.7442 163.4456 159.2593 0
M  V30 219 N  154.6104 161.4456 163.7707 0
M  V30 220 C  155.6446 160.6437 164.4388 0 CFG=2
M  V30 221 C  155.0682 159.4519 165.2206 0
M  V30 222 O  155.6630 158.3754 165.1781 0
M  V30 223 C  156.5446 161.5103 165.3784 0 CFG=2
M  V30 224 C  157.5300 162.3434 164.5278 0
M  V30 225 C  157.3211 160.7478 166.4831 0
M  V30 226 C  158.2437 163.4588 165.3058 0
M  V30 227 N  153.6990 156.8350 162.6501 0
M  V30 228 C  154.8370 156.2294 161.9611 0 CFG=2
M  V30 229 C  155.6317 155.2748 162.8780 0
M  V30 230 O  156.2266 154.3250 162.3683 0
M  V30 231 C  155.7135 157.3651 161.3972 0
M  V30 232 C  156.7031 156.9416 160.3303 0
M  V30 233 C  156.2528 156.7537 159.0060 0
M  V30 234 C  158.0264 156.5851 160.6650 0
M  V30 235 C  157.1290 156.2956 158.0333 0
M  V30 236 C  158.8886 156.1300 159.6759 0
M  V30 237 C  158.4440 155.9988 158.3656 0
M  V30 238 N  155.5999 155.5101 164.2042 0
M  V30 239 C  156.2126 154.6463 165.2197 0 CFG=2
M  V30 240 C  155.4412 153.3333 165.4454 0
M  V30 241 O  156.0605 152.3519 165.8492 0
M  V30 242 C  156.3842 155.4164 166.5430 0
M  V30 243 O  157.4474 156.3382 166.4266 0
M  V30 244 N  157.1151 150.9717 163.1354 0
M  V30 245 C  158.3584 150.4797 163.7441 0 CFG=2
M  V30 246 C  158.1544 149.3658 164.7869 0
M  V30 247 O  159.1002 148.6219 165.0434 0
M  V30 248 C  159.1499 151.6351 164.3893 0
M  V30 249 C  159.7031 152.6650 163.3878 0
M  V30 250 C  160.6667 153.6662 164.0363 0
M  V30 251 O  161.0957 153.5012 165.1768 0
M  V30 252 N  161.0301 154.7131 163.2945 0
M  V30 253 N  166.4855 161.0037 143.5220 0
M  V30 254 C  166.2268 160.6282 144.9218 0 CFG=2
M  V30 255 C  167.1152 161.3806 145.9188 0
M  V30 256 O  166.6331 161.7124 147.0015 0
M  V30 257 C  166.3878 159.1099 145.1455 0
M  V30 258 C  165.3214 158.2666 144.4531 0
M  V30 259 O  165.6476 157.4471 143.6030 0
M  V30 260 N  164.0499 158.4380 144.8220 0
M  V30 261 N  165.5659 164.8730 146.4697 0
M  V30 262 C  164.2683 164.9386 147.1593 0 CFG=2
M  V30 263 C  164.3185 165.6575 148.5179 0
M  V30 264 O  163.4543 166.4943 148.7646 0
M  V30 265 C  163.6590 163.5280 147.3239 0
M  V30 266 C  163.1622 162.8870 146.0113 0
M  V30 267 C  162.7618 161.4232 146.2401 0
M  V30 268 C  162.0129 163.6715 145.3531 0
M  V30 269 N  165.3029 165.3253 149.3696 0
M  V30 270 C  165.4999 165.9323 150.6927 0 CFG=2
M  V30 271 C  165.8891 167.4286 150.7332 0
M  V30 272 O  165.2968 168.1457 151.5415 0
M  V30 273 C  166.4817 165.0810 151.5247 0
M  V30 274 C  165.9071 163.7504 152.0493 0
M  V30 275 C  164.6601 163.8987 152.9278 0
M  V30 276 O  163.6979 163.1533 152.7666 0
M  V30 277 N  164.6603 164.8639 153.8502 0
M  V30 278 N  162.6921 169.2652 149.2932 0
M  V30 279 C  161.7656 169.2130 150.4264 0 CFG=2
M  V30 280 C  161.9810 170.3562 151.4247 0
M  V30 281 O  161.0290 171.0751 151.7144 0
M  V30 282 C  161.8086 167.8192 151.1096 0
M  V30 283 C  161.1843 167.7228 152.4972 0
M  V30 284 C  159.7884 167.5941 152.6254 0
M  V30 285 C  161.9542 167.9608 153.6581 0
M  V30 286 C  159.1846 167.6736 153.8724 0
M  V30 287 C  161.3316 168.0429 154.8971 0
M  V30 288 C  159.9545 167.9006 155.0046 0
M  V30 289 N  163.2288 170.4926 151.9083 0
M  V30 290 C  163.6424 171.4888 152.8934 0 CFG=2
M  V30 291 C  163.4367 172.9366 152.4285 0
M  V30 292 O  163.0265 173.7624 153.2426 0
M  V30 293 C  165.1058 171.2459 153.2782 0
M  V30 294 N  159.4647 173.3870 152.2848 0
M  V30 295 C  159.0938 173.3838 153.7016 0 CFG=2
M  V30 296 C  159.3652 174.7106 154.4308 0
M  V30 297 O  158.4499 175.2453 155.0589 0
M  V30 298 C  159.7596 172.1769 154.4038 0
M  V30 299 C  159.5671 172.0909 155.9079 0
M  V30 300 C  158.2905 171.8107 156.4387 0
M  V30 301 C  160.6290 172.3952 156.7874 0
M  V30 302 C  158.1011 171.7982 157.8137 0
M  V30 303 C  160.4183 172.3714 158.1597 0
M  V30 304 C  159.1615 172.0698 158.6694 0
M  V30 305 N  156.5222 178.0480 156.0303 0
M  V30 306 C  156.6707 178.7009 157.3306 0 CFG=2
M  V30 307 C  157.0698 180.1828 157.1558 0
M  V30 308 O  156.5084 181.0316 157.8449 0
M  V30 309 C  157.6864 177.9569 158.2474 0 CFG=2
M  V30 310 C  157.2019 176.5111 158.5287 0
M  V30 311 C  157.9670 178.6946 159.5790 0
M  V30 312 C  158.2948 175.5507 159.0150 0
M  V30 313 N  154.3171 169.9894 147.1826 0
M  V30 314 C  154.4326 168.7800 148.0056 0 CFG=2
M  V30 315 C  153.7876 167.5395 147.3774 0
M  V30 316 O  154.3883 166.4680 147.4402 0
M  V30 317 C  153.8936 168.9981 149.4388 0
M  V30 318 C  154.8692 169.5921 150.4358 0
M  V30 319 C  156.1688 169.0587 150.5769 0
M  V30 320 C  154.4325 170.5742 151.3508 0
M  V30 321 C  157.0214 169.5660 151.5441 0
M  V30 322 C  155.2932 171.0310 152.3386 0
M  V30 323 C  156.5855 170.5394 152.4276 0
M  V30 324 N  161.4233 156.0635 142.7783 0
M  V30 325 C  161.6053 154.8448 143.5816 0 CFG=2
M  V30 326 C  161.2667 153.5538 142.8270 0
M  V30 327 O  162.0254 152.5886 142.9291 0
M  V30 328 C  160.8116 154.8997 144.9110 0
M  V30 329 C  161.5912 155.4397 146.0946 0
M  V30 330 C  162.6689 154.6956 146.6205 0
M  V30 331 C  161.3040 156.7080 146.6389 0
M  V30 332 C  163.4166 155.2056 147.6728 0
M  V30 333 C  162.0666 157.2032 147.6870 0
M  V30 334 C  163.1172 156.4546 148.2021 0
M  V30 335 N  164.1036 153.1441 139.8951 0
M  V30 336 C  165.3841 152.8177 140.5389 0 CFG=2
M  V30 337 C  165.4287 151.3504 140.9876 0
M  V30 338 O  166.3074 150.6054 140.5589 0
M  V30 339 C  165.6439 153.7484 141.7529 0
M  V30 340 C  167.0183 153.5271 142.4467 0
M  V30 341 C  167.1150 153.9752 143.9096 0
M  V30 342 O  168.0597 153.6006 144.6002 0
M  V30 343 N  166.1585 154.7556 144.4111 0
M  V30 344 N  164.4761 150.9711 141.8497 0
M  V30 345 C  164.4527 149.6550 142.4648 0
M  V30 346 C  164.1211 148.5523 141.4496 0
M  V30 347 O  164.6223 147.4398 141.6065 0
M  V30 348 N  167.6934 148.2233 139.1444 0
M  V30 349 C  168.7130 147.6052 140.0019 0 CFG=2
M  V30 350 C  168.3581 146.1745 140.4343 0
M  V30 351 O  169.2606 145.3434 140.5311 0
M  V30 352 C  169.0241 148.4800 141.2368 0
M  V30 353 C  170.0166 149.6066 141.0049 0
M  V30 354 C  171.3755 149.3164 140.7582 0
M  V30 355 C  169.5938 150.9511 140.9882 0
M  V30 356 C  172.2765 150.3503 140.5373 0
M  V30 357 C  170.5115 151.9686 140.7773 0
M  V30 358 C  171.8470 151.6705 140.5451 0
M  V30 359 N  173.7639 153.6888 146.6231 0
M  V30 360 C  173.9270 154.3193 147.9349 0 CFG=2
M  V30 361 C  174.9212 155.4928 147.9172 0
M  V30 362 O  174.6002 156.5404 148.4773 0
M  V30 363 C  174.3484 153.2671 149.0022 0
M  V30 364 C  174.9629 153.8189 150.3106 0
M  V30 365 C  173.1491 152.3515 149.3147 0
M  V30 366 N  173.3846 158.4100 145.6507 0
M  V30 367 C  172.2650 159.0286 146.3594 0 CFG=2
M  V30 368 C  172.7144 159.9180 147.5313 0
M  V30 369 O  172.2203 161.0387 147.6299 0
M  V30 370 C  171.2505 157.9466 146.7818 0
M  V30 371 C  170.0041 158.4867 147.5213 0
M  V30 372 C  168.9664 157.4251 147.9028 0
M  V30 373 O  167.9978 157.7448 148.5868 0
M  V30 374 N  169.1417 156.1689 147.4823 0
M  V30 375 N  172.4101 164.0013 147.6125 0
M  V30 376 C  171.6626 164.5336 148.7566 0 CFG=2
M  V30 377 C  172.4781 165.5214 149.5943 0
M  V30 378 O  172.1078 166.6932 149.6860 0
M  V30 379 C  171.1330 163.3551 149.6199 0
M  V30 380 C  170.0220 163.7012 150.6206 0
M  V30 381 O  169.8966 164.8326 151.0827 0
M  V30 382 N  169.2163 162.7020 150.9851 0
M  V30 383 N  174.3568 158.0660 163.8884 0
M  V30 384 C  173.1777 157.8235 164.7318 0 CFG=2
M  V30 385 C  172.0896 157.0217 164.0065 0
M  V30 386 O  171.5556 156.0778 164.5873 0
M  V30 387 C  172.5638 159.1478 165.2259 0
M  V30 388 N  171.8088 157.4036 162.7468 0
M  V30 389 C  170.8340 156.7424 161.8809 0
M  V30 390 C  171.3004 155.3335 161.4877 0
M  V30 391 O  170.4751 154.4285 161.3982 0
M  V30 392 N  170.9207 153.1037 164.7588 0
M  V30 393 C  169.4862 152.8335 164.8965 0 CFG=2
M  V30 394 C  169.0039 151.6596 164.0269 0
M  V30 395 O  168.3813 150.7322 164.5398 0
M  V30 396 C  168.6896 154.1418 164.6414 0
M  V30 397 C  167.1660 154.0101 164.3711 0
M  V30 398 C  166.3480 153.3141 165.4727 0
M  V30 399 O  166.6719 153.5143 166.6647 0
M  V30 400 O  165.3942 152.5956 165.1000 0 CHG=-1
M  V30 401 N  169.3044 151.7225 162.7238 0
M  V30 402 C  168.8848 150.7148 161.7530 0 CFG=2
M  V30 403 C  169.6634 149.3908 161.8705 0
M  V30 404 O  169.0920 148.3403 161.5771 0
M  V30 405 C  168.9813 151.3241 160.3481 0
M  V30 406 C  168.0490 152.5295 160.1065 0
M  V30 407 S  166.2804 152.2620 160.4023 0
M  V30 408 C  165.9567 150.9862 159.1666 0
M  V30 409 N  171.4083 159.1779 170.2789 0
M  V30 410 C  170.0059 159.5466 170.4962 0 CFG=2
M  V30 411 C  169.8374 160.9098 171.1815 0
M  V30 412 O  168.9574 161.6627 170.7773 0
M  V30 413 C  169.2625 158.4371 171.2759 0
M  V30 414 C  168.8588 157.2167 170.4215 0
M  V30 415 C  167.7521 157.5074 169.4007 0
M  V30 416 O  166.8031 158.2340 169.6870 0
M  V30 417 N  167.8492 156.9089 168.2121 0
M  V30 418 N  172.3096 163.3703 171.2005 0
M  V30 419 C  173.0008 164.3669 170.3787 0 CFG=2
M  V30 420 C  172.1250 165.0045 169.2860 0
M  V30 421 O  172.4272 166.1213 168.8708 0
M  V30 422 C  174.3251 163.7895 169.8306 0
M  V30 423 C  175.2242 164.8020 169.0883 0
M  V30 424 S  175.6098 166.3484 169.9620 0
M  V30 425 C  176.5718 165.7035 171.3550 0
M  V30 426 N  171.0298 164.3345 168.8871 0
M  V30 427 C  169.9896 164.9092 168.0341 0 CFG=2
M  V30 428 C  169.3308 166.1484 168.6727 0
M  V30 429 O  169.2850 167.1935 168.0322 0
M  V30 430 C  168.9692 163.8168 167.6578 0
M  V30 431 C  167.8256 164.3040 166.7486 0
M  V30 432 S  166.6679 163.0113 166.2292 0
M  V30 433 C  165.8470 162.6519 167.8024 0
M  V30 434 N  168.8853 166.0213 169.9328 0
M  V30 435 C  168.2505 167.0831 170.7231 0 CFG=2
M  V30 436 C  169.2135 168.2384 171.0502 0
M  V30 437 O  168.7817 169.3910 171.0590 0
M  V30 438 C  167.6815 166.4998 172.0351 0
M  V30 439 C  166.6593 165.3836 171.8879 0
M  V30 440 C  167.0730 164.0971 171.4910 0
M  V30 441 C  165.2976 165.6106 172.1734 0
M  V30 442 C  166.1353 163.0612 171.3309 0
M  V30 443 C  164.3604 164.5666 172.0312 0
M  V30 444 C  164.7774 163.2927 171.6051 0
M  V30 445 O  163.8764 162.2774 171.4790 0
M  V30 446 N  169.6775 170.3712 167.7976 0
M  V30 447 C  168.5415 171.2970 167.7114 0 CFG=2
M  V30 448 C  168.7734 172.5385 168.5923 0
M  V30 449 O  168.6769 173.6521 168.0801 0
M  V30 450 C  167.2156 170.5940 168.0949 0
M  V30 451 C  166.5286 169.7420 167.0330 0
M  V30 452 C  167.2366 168.7750 166.2862 0
M  V30 453 C  165.1415 169.8922 166.8157 0
M  V30 454 C  166.5641 167.9325 165.3803 0
M  V30 455 C  164.4729 169.0745 165.8852 0
M  V30 456 C  165.1781 168.0780 165.1826 0
M  V30 457 O  164.5197 167.2620 164.3097 0
M  V30 458 N  166.1862 178.4892 159.1469 0
M  V30 459 C  165.2736 177.3499 159.1038 0 CFG=2
M  V30 460 C  165.5224 176.4397 157.8867 0
M  V30 461 O  165.4947 175.2219 158.0517 0
M  V30 462 C  163.8246 177.8709 159.1829 0
M  V30 463 C  162.7236 176.7914 159.2480 0
M  V30 464 C  162.8930 175.8469 160.4597 0
M  V30 465 C  161.3348 177.4569 159.2141 0
M  V30 466 N  169.1531 174.7221 158.5258 0
M  V30 467 C  168.8775 173.6807 159.5100 0 CFG=2
M  V30 468 C  168.1868 172.4489 158.9091 0
M  V30 469 O  168.7180 171.3507 159.0483 0
M  V30 470 C  168.1253 174.2687 160.7266 0
M  V30 471 C  167.5441 173.2520 161.6982 0
M  V30 472 C  168.3759 172.6010 162.6333 0
M  V30 473 C  166.2094 172.8152 161.5504 0
M  V30 474 C  167.8589 171.6018 163.4462 0
M  V30 475 C  165.7175 171.7981 162.3557 0
M  V30 476 C  166.5383 171.1997 163.3027 0
M  V30 477 N  167.0365 172.6655 158.2466 0
M  V30 478 C  166.2014 171.6152 157.6615 0 CFG=2
M  V30 479 C  166.9458 170.7839 156.6055 0
M  V30 480 O  166.9281 169.5597 156.6927 0
M  V30 481 C  164.9158 172.2245 157.0662 0
M  V30 482 O  164.0549 172.6743 158.0921 0
M  V30 483 N  168.0267 167.0222 158.0192 0
M  V30 484 C  167.2282 165.9795 157.3612 0 CFG=2
M  V30 485 C  168.0103 165.2617 156.2465 0
M  V30 486 O  167.7244 164.0944 155.9832 0
M  V30 487 C  165.9042 166.5555 156.8160 0
M  V30 488 C  165.0219 167.3061 157.8060 0
M  V30 489 C  164.9250 166.9123 159.1597 0
M  V30 490 C  164.1599 168.3194 157.3342 0
M  V30 491 C  164.0584 167.5754 160.0184 0
M  V30 492 C  163.2953 168.9670 158.2061 0
M  V30 493 C  163.2514 168.6016 159.5449 0
M  V30 494 N  170.2294 162.7551 158.4053 0
M  V30 495 C  169.3508 161.6531 158.8105 0 CFG=2
M  V30 496 C  169.0857 160.6645 157.6636 0
M  V30 497 O  169.1871 159.4573 157.8810 0
M  V30 498 C  168.0212 162.2159 159.3510 0
M  V30 499 C  168.1545 162.9099 160.7120 0
M  V30 500 S  166.6674 163.8131 161.2144 0
M  V30 501 C  167.1867 164.3006 162.8764 0
M  V30 502 N  168.7884 161.1994 156.4658 0
M  V30 503 C  168.5743 160.4291 155.2416 0 CFG=2
M  V30 504 C  169.8423 159.7176 154.7415 0
M  V30 505 O  169.7346 158.5836 154.2828 0
M  V30 506 C  167.9974 161.3486 154.1587 0
M  V30 507 N  170.3751 156.6969 157.1620 0
M  V30 508 C  169.3705 155.6961 156.8142 0 CFG=2
M  V30 509 C  169.6941 154.9263 155.5186 0
M  V30 510 O  169.5686 153.7042 155.5099 0
M  V30 511 C  167.9856 156.3750 156.7904 0
M  V30 512 C  166.8266 155.4489 156.3730 0
M  V30 513 C  165.4498 156.1078 156.4533 0
M  V30 514 O  165.2902 157.2091 156.9748 0
M  V30 515 N  164.4358 155.4197 155.9294 0
M  V30 516 N  170.1232 155.6347 154.4612 0
M  V30 517 C  170.4969 155.0394 153.1732 0 CFG=2
M  V30 518 C  171.8016 154.2147 153.2534 0
M  V30 519 O  171.8752 153.1566 152.6277 0
M  V30 520 C  170.5904 156.1272 152.0631 0
M  V30 521 C  171.2880 155.7012 150.7536 0
M  V30 522 C  169.1935 156.6729 151.7166 0
M  V30 523 N  171.1155 150.5186 154.7664 0
M  V30 524 C  170.5105 149.5352 153.8616 0 CFG=2
M  V30 525 C  171.5289 148.8540 152.9397 0
M  V30 526 O  171.2674 147.7420 152.4825 0
M  V30 527 C  169.4172 150.2183 153.0167 0
M  V30 528 C  168.2845 150.8443 153.8091 0
M  V30 529 C  167.6737 150.1484 154.8745 0
M  V30 530 C  167.7387 152.0776 153.3967 0
M  V30 531 C  166.6162 150.7241 155.5588 0
M  V30 532 C  166.6793 152.6362 154.0966 0
M  V30 533 C  166.1381 151.9746 155.1902 0
M  V30 534 H  160.2273 161.1941 172.3222 0
M  V30 535 H  161.3359 163.2837 170.7415 0
M  V30 536 H  159.6845 160.8938 169.8471 0
M  V30 537 H  161.3874 160.8780 170.1536 0
M  V30 538 H  160.0327 162.5840 168.0290 0
M  V30 539 H  162.6187 162.5915 167.2365 0
M  V30 540 H  161.9625 163.7896 168.3341 0
M  V30 541 H  162.8922 162.4406 168.9679 0
M  V30 542 H  160.2726 160.9290 166.5110 0
M  V30 543 H  161.8394 160.4218 167.1178 0
M  V30 544 H  160.3760 159.8428 167.8874 0
M  V30 545 H  159.8903 166.1372 172.0321 0
M  V30 546 H  161.1238 168.7333 172.0811 0
M  V30 547 H  161.5254 166.3406 170.2406 0
M  V30 548 H  162.3798 166.6709 171.7161 0
M  V30 549 H  163.4099 168.6561 170.8002 0
M  V30 550 H  162.5085 168.5549 169.3021 0
M  V30 551 H  164.0351 165.4650 167.5123 0
M  V30 552 H  162.4738 165.8839 168.2414 0
M  V30 553 H  163.2803 167.0236 167.1734 0
M  V30 554 H  158.7923 167.1228 169.8674 0
M  V30 555 H  158.7849 169.2120 167.8924 0
M  V30 556 H  156.6177 168.0746 167.1861 0
M  V30 557 H  156.7938 166.9905 168.5296 0
M  V30 558 H  157.5907 165.9274 166.5408 0
M  V30 559 H  158.9838 166.1759 167.5568 0
M  V30 560 H  161.3382 168.2311 165.4419 0
M  V30 561 H  160.7549 168.2724 167.1133 0
M  V30 562 H  161.1530 166.7240 166.3463 0
M  V30 563 H  159.3261 171.6983 169.8439 0
M  V30 564 H  160.7224 173.7987 168.5791 0
M  V30 565 H  159.2302 171.4109 167.4128 0
M  V30 566 H  160.9038 171.4364 167.8791 0
M  V30 567 H  158.4547 172.6716 165.3490 0
M  V30 568 H  162.6286 172.4514 166.4445 0
M  V30 569 H  159.1050 173.5312 163.1394 0
M  V30 570 H  163.2295 173.2711 164.2158 0
M  V30 571 H  161.4862 173.8324 162.5743 0
M  V30 572 H  159.5606 150.3350 173.3930 0
M  V30 573 H  159.1892 153.0755 174.0959 0
M  V30 574 H  160.8549 151.6729 171.9830 0
M  V30 575 H  161.4020 152.1212 173.5655 0
M  V30 576 H  161.5238 154.4534 173.0142 0
M  V30 577 H  160.5156 154.2983 171.6008 0
M  V30 578 H  163.4583 154.4381 169.6968 0
M  V30 579 H  162.0137 155.2707 170.2046 0
M  V30 580 H  158.5369 151.2467 171.0647 0
M  V30 581 H  157.5849 153.4131 169.5276 0
M  V30 582 H  156.5689 151.4868 168.1465 0
M  V30 583 H  157.2011 150.3779 169.3349 0
M  V30 584 H  159.2634 151.0813 168.8544 0
M  V30 585 H  156.2182 155.2338 172.1647 0
M  V30 586 H  156.1692 158.0706 171.9313 0
M  V30 587 H  156.5809 156.0058 169.6989 0
M  V30 588 H  158.0299 155.6853 171.3528 0
M  V30 589 H  158.0308 157.8288 168.6781 0
M  V30 590 H  156.3293 158.2446 168.6795 0
M  V30 591 H  157.4113 158.9538 169.8775 0
M  V30 592 H  152.8889 152.7851 157.2298 0
M  V30 593 H  155.7095 152.6100 156.9232 0
M  V30 594 H  155.7209 153.2119 159.3452 0
M  V30 595 H  154.6196 154.2249 158.4315 0
M  V30 596 H  153.9798 152.9256 159.4295 0
M  V30 597 H  155.3745 149.4387 154.9323 0
M  V30 598 H  157.5308 149.0625 153.1422 0
M  V30 599 H  156.9093 151.1852 155.2338 0
M  V30 600 H  156.5795 151.2628 153.5201 0
M  V30 601 H  158.8657 151.3457 151.9728 0
M  V30 602 H  161.0544 152.6359 152.3274 0
M  V30 603 H  158.4483 152.1642 156.9868 0
M  V30 604 H  162.4367 153.8925 154.5479 0
M  V30 605 H  160.2101 153.4016 158.2082 0
M  V30 606 H  162.1978 154.2737 157.0110 0
M  V30 607 H  157.5035 149.2373 156.7417 0
M  V30 608 H  160.2522 148.8153 157.1243 0
M  V30 609 H  159.5735 148.2596 159.4867 0
M  V30 610 H  158.8599 149.7487 158.8949 0
M  V30 611 H  157.8860 148.2825 158.9889 0
M  V30 612 H  158.3348 145.4583 154.5934 0
M  V30 613 H  159.5964 143.3699 153.0874 0
M  V30 614 H  158.8052 146.2393 152.5286 0
M  V30 615 H  157.1060 144.3089 152.7094 0
M  V30 616 H  157.7844 143.6842 151.2389 0
M  V30 617 H  159.2717 145.9497 150.1011 0
M  V30 618 H  160.7426 145.9909 151.0258 0
M  V30 619 H  160.1240 144.4456 150.4381 0
M  V30 620 H  155.6545 145.2806 151.1894 0
M  V30 621 H  156.8351 146.5815 151.2779 0
M  V30 622 H  156.8654 145.4415 149.9351 0
M  V30 623 H  160.7556 146.3695 154.5804 0
M  V30 624 H  163.4192 146.1884 153.3999 0
M  V30 625 H  162.0108 148.1672 155.2487 0
M  V30 626 H  162.0088 148.2343 153.5079 0
M  V30 627 H  164.3910 148.7057 155.3132 0
M  V30 628 H  165.2195 149.5338 152.7919 0
M  V30 629 H  165.6643 148.0219 153.5511 0
M  V30 630 H  164.3346 148.0731 152.4010 0
M  V30 631 H  163.8059 150.9704 153.6606 0
M  V30 632 H  162.2743 150.4217 154.2988 0
M  V30 633 H  163.5774 150.7962 155.3960 0
M  V30 634 H  165.3638 142.2919 153.7972 0
M  V30 635 H  164.0630 139.7438 154.1054 0
M  V30 636 H  162.9439 141.7247 153.2226 0
M  V30 637 H  162.8359 140.3749 152.1568 0
M  V30 638 H  164.7623 143.5842 152.6327 0
M  V30 639 H  163.4789 140.5398 149.8529 0
M  V30 640 H  165.5939 144.9176 150.7463 0
M  V30 641 H  164.3028 141.9100 147.9954 0
M  V30 642 H  165.3547 144.0952 148.4355 0
M  V30 643 H  158.3237 144.2726 145.4964 0
M  V30 644 H  157.9060 145.5236 147.9750 0
M  V30 645 H  160.4498 145.5731 148.0242 0
M  V30 646 H  159.7754 144.0011 147.6155 0
M  V30 647 H  160.4554 145.0250 146.3577 0
M  V30 648 H  159.3465 146.8546 144.9593 0
M  V30 649 H  159.8159 149.4385 146.0728 0
M  V30 650 H  160.4384 150.0010 143.6901 0
M  V30 651 H  159.8494 148.4325 143.1831 0
M  V30 652 H  163.0462 147.0421 143.8028 0
M  V30 653 H  161.5969 147.0844 142.8353 0
M  V30 654 H  157.3051 149.8274 148.0376 0
M  V30 655 H  157.6540 151.5452 150.2698 0
M  V30 656 H  159.3877 150.9335 147.8571 0
M  V30 657 H  158.9494 149.1939 149.7895 0
M  V30 658 H  160.0412 150.1594 150.7122 0
M  V30 659 H  161.3563 151.9738 149.0501 0
M  V30 660 H  160.1959 153.1516 148.4992 0
M  V30 661 H  160.2382 152.6943 150.2001 0
M  V30 662 H  160.8550 148.0967 149.1342 0
M  V30 663 H  161.1190 149.4295 148.0205 0
M  V30 664 H  161.8989 149.4348 149.5960 0
M  V30 665 H  154.7896 153.5560 149.6709 0
M  V30 666 H  153.3516 154.8741 151.7706 0
M  V30 667 H  155.2730 154.2012 153.1743 0
M  V30 668 H  154.7536 152.8606 152.1665 0
M  V30 669 H  156.2071 153.7616 151.7534 0
M  V30 670 H  156.2649 155.7710 149.8205 0
M  V30 671 H  156.7562 158.2451 151.1346 0
M  V30 672 H  157.7987 158.8020 148.7557 0
M  V30 673 H  157.5514 157.1113 148.4407 0
M  V30 674 H  159.1171 159.5460 150.8256 0
M  V30 675 H  159.1385 155.4932 149.3483 0
M  V30 676 H  161.1619 159.0638 152.1104 0
M  V30 677 H  161.1557 155.0360 150.6727 0
M  V30 678 H  162.1748 156.8174 152.0378 0
M  V30 679 H  153.5865 159.1181 152.0542 0
M  V30 680 H  153.0698 160.6900 154.3677 0
M  V30 681 H  155.5881 160.0279 152.8312 0
M  V30 682 H  154.3041 158.3118 154.3059 0
M  V30 683 H  154.8390 159.2389 155.6635 0
M  V30 684 H  156.9571 160.9441 154.7331 0
M  V30 685 H  156.1701 162.2021 153.8205 0
M  V30 686 H  155.5115 161.7079 155.3818 0
M  V30 687 H  156.2514 157.1418 154.6841 0
M  V30 688 H  156.9887 158.3935 153.6974 0
M  V30 689 H  157.0576 158.5031 155.4549 0
M  V30 690 H  154.4109 161.6347 151.1298 0
M  V30 691 H  154.5025 164.4284 151.6689 0
M  V30 692 H  154.5763 164.5229 149.0863 0
M  V30 693 H  154.4571 162.7883 149.1079 0
M  V30 694 H  156.4447 165.6112 150.6633 0
M  V30 695 H  156.5404 161.6294 148.9999 0
M  V30 696 H  158.9171 165.5582 150.8708 0
M  V30 697 H  158.9955 161.5799 149.2351 0
M  V30 698 H  160.8432 164.3448 150.5858 0
M  V30 699 H  152.0717 164.8753 153.6498 0
M  V30 700 H  152.1815 167.1741 155.3149 0
M  V30 701 H  153.8233 167.9359 153.3397 0
M  V30 702 H  153.6659 166.3023 152.8057 0
M  V30 703 H  154.6646 168.5378 155.5967 0
M  V30 704 H  155.0050 164.5775 153.9424 0
M  V30 705 H  156.5029 168.0304 157.1836 0
M  V30 706 H  156.7770 164.0377 155.5767 0
M  V30 707 H  157.9796 166.4362 157.9488 0
M  V30 708 H  149.6072 170.1683 155.0287 0
M  V30 709 H  149.6842 172.7597 156.2614 0
M  V30 710 H  150.7105 173.3401 153.8768 0
M  V30 711 H  150.8205 171.6149 153.7057 0
M  V30 712 H  151.5611 174.4024 156.1290 0
M  V30 713 H  152.8097 170.5398 154.6532 0
M  V30 714 H  153.5799 174.4952 157.5310 0
M  V30 715 H  154.8096 170.6739 156.0807 0
M  V30 716 H  155.1922 172.6380 157.5078 0
M  V30 717 H  150.7901 169.5356 163.8616 0
M  V30 718 H  150.2063 167.1236 162.5415 0
M  V30 719 H  151.8719 169.5292 161.7914 0
M  V30 720 H  150.2992 169.0381 161.2182 0
M  V30 721 H  150.1469 166.7801 159.8861 0
M  V30 722 H  153.8600 168.8509 160.6209 0
M  V30 723 H  151.2324 165.5080 158.0771 0
M  V30 724 H  154.9200 167.5380 158.8469 0
M  V30 725 H  153.6091 165.8901 157.5500 0
M  V30 726 H  153.4634 168.2863 163.6311 0
M  V30 727 H  154.7597 165.9214 162.7653 0
M  V30 728 H  156.6129 166.8008 164.3611 0
M  V30 729 H  155.6093 168.2004 164.5849 0
M  V30 730 H  157.1150 166.0272 161.8977 0
M  V30 731 H  155.9169 170.0278 163.0010 0
M  V30 732 H  158.0773 166.9168 159.8195 0
M  V30 733 H  156.8773 170.8698 160.9048 0
M  V30 734 H  157.9503 169.3251 159.3173 0
M  V30 735 H  152.1201 163.6123 163.4592 0
M  V30 736 H  151.9524 161.3367 161.7651 0
M  V30 737 H  153.9857 163.6038 161.8377 0
M  V30 738 H  152.4814 163.6371 160.9632 0
M  V30 739 H  154.7419 161.6685 160.3933 0
M  V30 740 H  153.1098 161.7842 158.1040 0
M  V30 741 H  153.1536 160.4952 159.2894 0
M  V30 742 H  151.9564 161.7733 159.4214 0
M  V30 743 H  155.7963 163.1781 159.1557 0
M  V30 744 H  154.3502 163.5926 158.2536 0
M  V30 745 H  154.7113 164.4165 159.7549 0
M  V30 746 H  154.5269 162.4054 164.0799 0
M  V30 747 H  156.2766 160.2261 163.6519 0
M  V30 748 H  155.8861 162.2087 165.8964 0
M  V30 749 H  157.0084 162.7923 163.6822 0
M  V30 750 H  158.2774 161.6801 164.0904 0
M  V30 751 H  157.9492 161.4200 167.0664 0
M  V30 752 H  156.6567 160.2743 167.2061 0
M  V30 753 H  157.9660 159.9772 166.0594 0
M  V30 754 H  158.2633 164.3830 164.7275 0
M  V30 755 H  157.7472 163.6718 166.2522 0
M  V30 756 H  159.2755 163.1862 165.5286 0
M  V30 757 H  153.8431 157.7669 163.0153 0
M  V30 758 H  154.4563 155.6467 161.1191 0
M  V30 759 H  156.2374 157.8831 162.2025 0
M  V30 760 H  155.0707 158.1119 160.9307 0
M  V30 761 H  155.2276 156.9718 158.7430 0
M  V30 762 H  158.3729 156.6717 161.6848 0
M  V30 763 H  156.7875 156.1679 157.0167 0
M  V30 764 H  159.9079 155.8753 159.9257 0
M  V30 765 H  159.1216 155.6554 157.5991 0
M  V30 766 H  155.0973 156.3149 164.5536 0
M  V30 767 H  157.2054 154.3586 164.8666 0
M  V30 768 H  156.6306 154.7368 167.3607 0
M  V30 769 H  155.4715 155.9383 166.8311 0
M  V30 770 H  157.1494 157.0706 165.8784 0
M  V30 771 H  156.8103 151.8886 163.4300 0
M  V30 772 H  158.9718 150.0544 162.9470 0
M  V30 773 H  159.9884 151.2061 164.9423 0
M  V30 774 H  158.5383 152.1439 165.1342 0
M  V30 775 H  158.8816 153.2081 162.9189 0
M  V30 776 H  160.2408 152.1513 162.5901 0
M  V30 777 H  161.6750 155.3933 163.6699 0
M  V30 778 H  160.6745 154.8271 162.3572 0
M  V30 779 H  166.8788 160.2842 142.9294 0
M  V30 780 H  165.1895 160.8991 145.1058 0
M  V30 781 H  166.3198 158.8803 146.2106 0
M  V30 782 H  167.3786 158.7794 144.8301 0
M  V30 783 H  163.3214 157.8817 144.3991 0
M  V30 784 H  163.8088 159.1023 145.5430 0
M  V30 785 H  166.0014 163.9627 146.4136 0
M  V30 786 H  163.5954 165.5250 146.5310 0
M  V30 787 H  162.8145 163.5693 148.0153 0
M  V30 788 H  164.3926 162.8785 147.8029 0
M  V30 789 H  163.9934 162.8774 145.3144 0
M  V30 790 H  162.6615 160.8921 145.2935 0
M  V30 791 H  163.4996 160.8931 146.8434 0
M  V30 792 H  161.8102 161.3584 146.7651 0
M  V30 793 H  161.2286 163.0142 144.9760 0
M  V30 794 H  161.5436 164.3541 146.0609 0
M  V30 795 H  162.3747 164.2583 144.5083 0
M  V30 796 H  165.9769 164.6249 149.0953 0
M  V30 797 H  164.5232 165.8919 151.1740 0
M  V30 798 H  166.8637 165.6554 152.3709 0
M  V30 799 H  167.3502 164.8613 150.9097 0
M  V30 800 H  166.6714 163.2331 152.6252 0
M  V30 801 H  165.6659 163.1002 151.2071 0
M  V30 802 H  163.8527 164.9925 154.4425 0
M  V30 803 H  165.4633 165.4645 153.9636 0
M  V30 804 H  163.2629 168.4396 149.1639 0
M  V30 805 H  160.7600 169.3424 150.0209 0
M  V30 806 H  162.8372 167.4789 151.1918 0
M  V30 807 H  161.3093 167.0945 150.4661 0
M  V30 808 H  159.1837 167.4536 151.7452 0
M  V30 809 H  163.0227 168.1045 153.5838 0
M  V30 810 H  158.1123 167.5739 153.9601 0
M  V30 811 H  161.9152 168.2306 155.7834 0
M  V30 812 H  159.4794 167.9718 155.9724 0
M  V30 813 H  163.9492 169.8525 151.6010 0
M  V30 814 H  163.0344 171.3368 153.7872 0
M  V30 815 H  165.4551 171.9997 153.9839 0
M  V30 816 H  165.2256 170.2712 153.7521 0
M  V30 817 H  165.7648 171.2770 152.4102 0
M  V30 818 H  160.0986 172.6474 152.0056 0
M  V30 819 H  158.0138 173.2275 153.7369 0
M  V30 820 H  160.8277 172.1652 154.1885 0
M  V30 821 H  159.3660 171.2542 153.9774 0
M  V30 822 H  157.4591 171.6068 155.7793 0
M  V30 823 H  161.6063 172.6462 156.4000 0
M  V30 824 H  157.1272 171.5733 158.2222 0
M  V30 825 H  161.2330 172.5959 158.8326 0
M  V30 826 H  159.0050 172.0566 159.7382 0
M  V30 827 H  157.2287 177.3719 155.7746 0
M  V30 828 H  155.6977 178.6793 157.8268 0
M  V30 829 H  158.6283 177.8847 157.7014 0
M  V30 830 H  156.7762 176.0661 157.6297 0
M  V30 831 H  156.3865 176.5315 159.2525 0
M  V30 832 H  158.5963 178.1098 160.2467 0
M  V30 833 H  158.4841 179.6415 159.4240 0
M  V30 834 H  157.0401 178.9044 160.1138 0
M  V30 835 H  157.8783 174.5556 159.1643 0
M  V30 836 H  159.0965 175.4599 158.2819 0
M  V30 837 H  158.7274 175.8628 159.9643 0
M  V30 838 H  153.7198 170.7238 147.5373 0
M  V30 839 H  155.4957 168.5461 148.0543 0
M  V30 840 H  153.5535 168.0571 149.8757 0
M  V30 841 H  153.0111 169.6335 149.4005 0
M  V30 842 H  156.5220 168.2670 149.9334 0
M  V30 843 H  153.4252 170.9615 151.3015 0
M  V30 844 H  158.0335 169.2130 151.6110 0
M  V30 845 H  154.9574 171.7650 153.0527 0
M  V30 846 H  157.2487 170.9117 153.1927 0
M  V30 847 H  160.6935 156.6932 143.0885 0
M  V30 848 H  162.6695 154.7794 143.8178 0
M  V30 849 H  160.4951 153.8969 145.2066 0
M  V30 850 H  159.8832 155.4577 144.7858 0
M  V30 851 H  162.9148 153.7280 146.2070 0
M  V30 852 H  160.4847 157.2952 146.2605 0
M  V30 853 H  164.2371 154.6321 148.0783 0
M  V30 854 H  161.8370 158.1714 148.1082 0
M  V30 855 H  163.7028 156.8463 149.0210 0
M  V30 856 H  163.5769 153.8973 140.3191 0
M  V30 857 H  166.1745 152.9795 139.8036 0
M  V30 858 H  164.8298 153.6068 142.4661 0
M  V30 859 H  165.5802 154.7904 141.4476 0
M  V30 860 H  167.8050 154.0165 141.8710 0
M  V30 861 H  167.2796 152.4717 142.4712 0
M  V30 862 H  166.2058 155.0550 145.3736 0
M  V30 863 H  165.4092 155.0955 143.8257 0
M  V30 864 H  163.7681 151.6317 142.1435 0
M  V30 865 H  163.7144 149.6811 143.2578 0
M  V30 866 H  165.4142 149.4464 142.9376 0
M  V30 867 H  167.1276 148.9470 139.5690 0
M  V30 868 H  169.6285 147.5183 139.4124 0
M  V30 869 H  169.4503 147.8649 142.0313 0
M  V30 870 H  168.1007 148.8850 141.6530 0
M  V30 871 H  171.7219 148.2929 140.7516 0
M  V30 872 H  168.5651 151.2029 141.1701 0
M  V30 873 H  173.3197 150.1301 140.3676 0
M  V30 874 H  170.1850 152.9966 140.8041 0
M  V30 875 H  172.5558 152.4695 140.3816 0
M  V30 876 H  174.1305 152.7493 146.5381 0
M  V30 877 H  172.9558 154.7272 148.2253 0
M  V30 878 H  175.1214 152.6420 148.5538 0
M  V30 879 H  175.1749 153.0184 151.0148 0
M  V30 880 H  175.9147 154.3220 150.1394 0
M  V30 881 H  174.2991 154.5226 150.8084 0
M  V30 882 H  173.4507 151.4732 149.8784 0
M  V30 883 H  172.3877 152.8771 149.8906 0
M  V30 884 H  172.6730 151.9829 148.4063 0
M  V30 885 H  173.4402 157.4013 145.6991 0
M  V30 886 H  171.7580 159.6784 145.6422 0
M  V30 887 H  171.7529 157.2056 147.4067 0
M  V30 888 H  170.9230 157.4266 145.8800 0
M  V30 889 H  169.5078 159.2349 146.9019 0
M  V30 890 H  170.2952 158.9894 148.4439 0
M  V30 891 H  168.4693 155.4562 147.7248 0
M  V30 892 H  169.9433 155.9236 146.9195 0
M  V30 893 H  172.5201 162.9952 147.5987 0
M  V30 894 H  170.8339 165.1380 148.4026 0
M  V30 895 H  171.9446 162.8542 150.1496 0
M  V30 896 H  170.7135 162.6034 148.9571 0
M  V30 897 H  168.4760 162.8679 151.6506 0
M  V30 898 H  169.3409 161.7761 150.6019 0
M  V30 899 H  174.5229 159.0276 163.6263 0
M  V30 900 H  173.5087 157.2474 165.5980 0
M  V30 901 H  171.8156 158.9588 165.9971 0
M  V30 902 H  173.3057 159.8139 165.6579 0
M  V30 903 H  172.0560 159.6949 164.4363 0
M  V30 904 H  172.2995 158.1968 162.3569 0
M  V30 905 H  170.7034 157.3367 160.9762 0
M  V30 906 H  169.8641 156.6930 162.3785 0
M  V30 907 H  171.1609 154.0174 164.3974 0
M  V30 908 H  169.3163 152.5410 165.9344 0
M  V30 909 H  169.1336 154.6730 163.7993 0
M  V30 910 H  168.8353 154.8052 165.4953 0
M  V30 911 H  167.0026 153.5073 163.4160 0
M  V30 912 H  166.7492 155.0094 164.2421 0
M  V30 913 H  169.8141 152.5177 162.3622 0
M  V30 914 H  167.8401 150.4672 161.9489 0
M  V30 915 H  168.7965 150.5611 159.5911 0
M  V30 916 H  170.0064 151.6597 160.2016 0
M  V30 917 H  168.1678 152.8862 159.0835 0
M  V30 918 H  168.3379 153.3608 160.7445 0
M  V30 919 H  164.8880 150.7830 159.0994 0
M  V30 920 H  166.3094 151.3419 158.2025 0
M  V30 921 H  166.4726 150.0588 159.4161 0
M  V30 922 H  171.7408 158.3695 170.7877 0
M  V30 923 H  169.5485 159.6442 169.5097 0
M  V30 924 H  168.3655 158.8434 171.7480 0
M  V30 925 H  169.8855 158.1011 172.1062 0
M  V30 926 H  168.4925 156.4330 171.0832 0
M  V30 927 H  169.7316 156.8079 169.9118 0
M  V30 928 H  167.1317 157.0469 167.5153 0
M  V30 929 H  168.6226 156.2924 168.0078 0
M  V30 930 H  172.6743 162.4275 171.1577 0
M  V30 931 H  173.2603 165.1734 171.0615 0
M  V30 932 H  174.1033 162.9582 169.1596 0
M  V30 933 H  174.8996 163.3568 170.6492 0
M  V30 934 H  174.7874 165.0565 168.1223 0
M  V30 935 H  176.1769 164.3340 168.8657 0
M  V30 936 H  176.8698 166.5199 172.0126 0
M  V30 937 H  175.9926 164.9877 171.9368 0
M  V30 938 H  177.4720 165.2093 170.9908 0
M  V30 939 H  170.8467 163.4143 169.2634 0
M  V30 940 H  170.4692 165.2405 167.1125 0
M  V30 941 H  168.5492 163.3937 168.5705 0
M  V30 942 H  169.4889 162.9961 167.1613 0
M  V30 943 H  168.2452 164.7541 165.8484 0
M  V30 944 H  167.2402 165.0821 167.2394 0
M  V30 945 H  165.0391 161.9383 167.6446 0
M  V30 946 H  166.5485 162.2127 168.5109 0
M  V30 947 H  165.4294 163.5586 168.2397 0
M  V30 948 H  168.9936 165.1335 170.4018 0
M  V30 949 H  167.4236 167.4888 170.1365 0
M  V30 950 H  167.2349 167.2988 172.6293 0
M  V30 951 H  168.5029 166.1102 172.6354 0
M  V30 952 H  168.1165 163.9057 171.3044 0
M  V30 953 H  164.9640 166.5857 172.4964 0
M  V30 954 H  166.4551 162.0812 171.0108 0
M  V30 955 H  163.3212 164.7433 172.2555 0
M  V30 956 H  162.9854 162.5310 171.7285 0
M  V30 957 H  169.4934 169.4785 168.2353 0
M  V30 958 H  168.4629 171.6313 166.6749 0
M  V30 959 H  166.4931 171.3619 168.3787 0
M  V30 960 H  167.3468 169.9868 168.9895 0
M  V30 961 H  168.3010 168.6656 166.3978 0
M  V30 962 H  164.5778 170.6297 167.3678 0
M  V30 963 H  167.1188 167.1842 164.8330 0
M  V30 964 H  163.4128 169.2021 165.7283 0
M  V30 965 H  165.0910 166.6142 163.8916 0
M  V30 966 H  165.7666 179.4032 159.0354 0
M  V30 967 H  165.4742 176.7573 159.9982 0
M  V30 968 H  163.6376 178.5154 158.3223 0
M  V30 969 H  163.7291 178.5114 160.0613 0
M  V30 970 H  162.7882 176.1796 158.3470 0
M  V30 971 H  161.9470 175.6185 160.9501 0
M  V30 972 H  163.3237 174.8950 160.1475 0
M  V30 973 H  163.5500 176.2687 161.2205 0
M  V30 974 H  160.7433 177.2352 160.1007 0
M  V30 975 H  161.3973 178.5438 159.1456 0
M  V30 976 H  160.7717 177.1185 158.3457 0
M  V30 977 H  168.7128 175.6178 158.6960 0
M  V30 978 H  169.8438 173.3362 159.8776 0
M  V30 979 H  167.3140 174.9136 160.3862 0
M  V30 980 H  168.8045 174.9153 161.2827 0
M  V30 981 H  169.4170 172.8687 162.7177 0
M  V30 982 H  165.5691 173.2637 160.8042 0
M  V30 983 H  168.4921 171.1187 164.1760 0
M  V30 984 H  164.6946 171.4692 162.2434 0
M  V30 985 H  166.1466 170.4127 163.9270 0
M  V30 986 H  166.6827 173.6095 158.1620 0
M  V30 987 H  165.9175 170.9321 158.4652 0
M  V30 988 H  164.3700 171.4815 156.4825 0
M  V30 989 H  165.1432 173.0504 156.3904 0
M  V30 990 H  164.3819 173.5244 158.4025 0
M  V30 991 H  167.7831 167.9818 157.8098 0
M  V30 992 H  166.9838 165.2200 158.1057 0
M  V30 993 H  165.3034 165.7421 156.4097 0
M  V30 994 H  166.1174 167.2135 155.9729 0
M  V30 995 H  165.5280 166.1055 159.5470 0
M  V30 996 H  164.1845 168.6104 156.2937 0
M  V30 997 H  164.0056 167.2852 161.0579 0
M  V30 998 H  162.6555 169.7583 157.8424 0
M  V30 999 H  162.5782 169.1111 160.2188 0
M  V30 1000 H  169.8085 163.6748 158.3846 0
M  V30 1001 H  169.8456 161.1007 159.6123 0
M  V30 1002 H  167.2986 161.4053 159.4597 0
M  V30 1003 H  167.5856 162.9049 158.6265 0
M  V30 1004 H  168.9885 163.6093 160.7098 0
M  V30 1005 H  168.3827 162.1662 161.4761 0
M  V30 1006 H  166.4071 164.8822 163.3679 0
M  V30 1007 H  167.3898 163.4112 163.4707 0
M  V30 1008 H  168.0976 164.8951 162.8386 0
M  V30 1009 H  168.7161 162.2040 156.3742 0
M  V30 1010 H  167.8284 159.6618 155.4594 0
M  V30 1011 H  167.8272 160.8092 153.2262 0
M  V30 1012 H  167.0394 161.7613 154.4766 0
M  V30 1013 H  168.6658 162.1837 153.9449 0
M  V30 1014 H  170.0620 157.6588 157.1446 0
M  V30 1015 H  169.3581 154.9634 157.6243 0
M  V30 1016 H  168.0125 157.2380 156.1230 0
M  V30 1017 H  167.7853 156.7713 157.7875 0
M  V30 1018 H  166.8205 154.5547 156.9981 0
M  V30 1019 H  166.9708 155.1234 155.3445 0
M  V30 1020 H  163.5036 155.8068 155.9488 0
M  V30 1021 H  164.5925 154.5158 155.5090 0
M  V30 1022 H  170.1886 156.6429 154.5248 0
M  V30 1023 H  169.7014 154.3479 152.8911 0
M  V30 1024 H  171.1584 156.9601 152.4778 0
M  V30 1025 H  171.2044 156.4785 149.9934 0
M  V30 1026 H  172.3517 155.5317 150.8999 0
M  V30 1027 H  170.8476 154.7922 150.3436 0
M  V30 1028 H  169.2663 157.5505 151.0741 0
M  V30 1029 H  168.5977 155.9253 151.1925 0
M  V30 1030 H  168.6335 156.9676 152.6030 0
M  V30 1031 H  170.9454 151.4897 154.5457 0
M  V30 1032 H  170.0612 148.7430 154.4618 0
M  V30 1033 H  168.9804 149.5088 152.3123 0
M  V30 1034 H  169.8806 150.9988 152.4103 0
M  V30 1035 H  168.0186 149.1699 155.1720 0
M  V30 1036 H  168.1500 152.5996 152.5453 0
M  V30 1037 H  166.1530 150.1806 156.3676 0
M  V30 1038 H  166.2747 153.5874 153.7844 0
M  V30 1039 H  165.3158 152.4162 155.7333 0
M  V30 1040 H  161.3431 162.3197 172.6158 0
M  V30 1041 H  158.2338 163.4598 170.7298 0
M  V30 1042 H  159.9860 167.2760 173.1702 0
M  V30 1043 H  156.7485 169.6535 170.1444 0
M  V30 1044 H  160.2190 172.9095 170.4332 0
M  V30 1045 H  157.7192 173.9717 167.9220 0
M  V30 1046 H  158.8464 151.0381 174.6601 0
M  V30 1047 H  155.2668 152.0595 171.0746 0
M  V30 1048 H  156.0746 156.4021 173.2683 0
M  V30 1049 H  153.8786 156.6998 170.3342 0
M  V30 1050 H  153.8346 152.7949 155.9188 0
M  V30 1051 H  154.5178 150.1208 158.3453 0
M  V30 1052 H  155.6207 148.3280 153.7802 0
M  V30 1053 H  158.7366 146.0876 157.1347 0
M  V30 1054 H  158.4421 143.8646 154.8336 0
M  V30 1055 H  163.1360 145.1209 156.1721 0
M  V30 1056 H  164.9671 141.4232 155.1028 0
M  V30 1057 H  166.4032 138.9952 153.0383 0
M  V30 1058 H  156.9755 144.5045 146.3585 0
M  V30 1059 H  157.1512 149.2804 144.5474 0
M  V30 1060 H  156.4728 150.0089 149.4089 0
M  V30 1061 H  157.4244 153.1224 147.6024 0
M  V30 1062 H  153.2246 153.8968 149.8699 0
M  V30 1063 H  154.7580 158.6256 148.8069 0
M  V30 1064 H  152.2785 159.2746 152.9869 0
M  V30 1065 H  151.7637 163.5661 150.5695 0
M  V30 1066 H  151.4358 165.1859 155.1003 0
M  V30 1067 H  150.9481 167.8252 152.5273 0
M  V30 1068 H  149.5339 170.6613 156.5622 0
M  V30 1069 H  147.6743 172.6055 153.9365 0
M  V30 1070 H  149.7525 168.3459 164.1913 0
M  V30 1071 H  153.9311 165.6377 165.7075 0
M  V30 1072 H  150.9820 162.4820 163.2680 0
M  V30 1073 H  154.1607 159.5450 165.7988 0
M  V30 1074 H  152.9172 156.9029 162.0143 0
M  V30 1075 H  154.3801 153.2623 165.2571 0
M  V30 1076 H  157.2276 151.0228 162.1330 0
M  V30 1077 H  157.2082 149.2292 165.2895 0
M  V30 1078 H  165.6200 161.2823 143.0822 0
M  V30 1079 H  168.1428 161.6205 145.6890 0
M  V30 1080 H  165.4568 165.1856 145.5155 0
M  V30 1081 H  166.6461 167.8515 150.0895 0
M  V30 1082 H  162.1710 169.3903 148.4371 0
M  V30 1083 H  163.6437 173.2371 151.4121 0
M  V30 1084 H  158.6345 173.2845 151.7187 0
M  V30 1085 H  160.3403 175.1737 154.3981 0
M  V30 1086 H  155.6449 177.5484 156.0022 0
M  V30 1087 H  157.8267 180.4789 156.4446 0
M  V30 1088 H  155.2291 170.4083 147.0692 0
M  V30 1089 H  152.8266 167.5919 146.8873 0
M  V30 1090 H  162.2785 156.6010 142.7827 0
M  V30 1091 H  160.3806 153.4817 142.2137 0
M  V30 1092 H  164.2683 153.4195 138.9374 0
M  V30 1093 H  163.4643 148.7354 140.6120 0
M  V30 1094 H  168.1392 148.6530 138.3465 0
M  V30 1095 H  167.3386 145.8924 140.6518 0
M  V30 1096 H  172.7812 153.6298 146.3972 0
M  V30 1097 H  175.8813 155.4138 147.4290 0
M  V30 1098 H  173.3300 158.6393 144.6686 0
M  V30 1099 H  173.4422 159.5831 148.2556 0
M  V30 1100 H  171.9369 164.2496 146.7555 0
M  V30 1101 H  173.3735 165.1966 150.1034 0
M  V30 1102 H  175.1876 157.7603 164.3745 0
M  V30 1103 H  172.3435 155.1346 161.2905 0
M  V30 1104 H  171.3659 153.0303 165.6625 0
M  V30 1105 H  170.6909 149.3721 162.2027 0
M  V30 1106 H  171.5550 158.9715 169.3012 0
M  V30 1107 H  170.4718 161.2119 172.0017 0
M  V30 1108 H  172.3557 163.6435 172.1717 0
M  V30 1109 H  170.2539 168.0498 171.2700 0
M  V30 1110 H  170.0129 170.1617 166.8683 0
M  V30 1111 H  169.0164 172.4455 169.6405 0
M  V30 1112 H  166.6602 178.5080 160.0386 0
M  V30 1113 H  165.7178 176.8474 156.9059 0
M  V30 1114 H  170.1469 174.8989 158.4914 0
M  V30 1115 H  167.4789 171.2599 155.7957 0
M  V30 1116 H  167.9409 166.9305 159.0213 0
M  V30 1117 H  168.7960 165.7617 155.6997 0
M  V30 1118 H  171.0080 162.8184 159.0456 0
M  V30 1119 H  170.8114 160.1920 154.7866 0
M  V30 1120 H  170.7106 156.5263 158.0993 0
M  V30 1121 H  172.6400 154.5517 153.8450 0
M  V30 1122 H  170.7610 150.3789 155.7018 0
M  V30 1123 H  172.4633 149.3345 152.6898 0
M  V30 END ATOM
M  V30 BEGIN BOND
M  V30 1 1 1 2
M  V30 2 1 1 534
M  V30 3 1 1 1040
M  V30 4 1 2 3
M  V30 5 1 2 5
M  V30 6 1 2 535
M  V30 7 2 3 4
M  V30 8 1 3 1041
M  V30 9 1 5 6
M  V30 10 1 5 536
M  V30 11 1 5 537
M  V30 12 1 6 7
M  V30 13 1 6 8
M  V30 14 1 6 538
M  V30 15 1 7 539
M  V30 16 1 7 540
M  V30 17 1 7 541
M  V30 18 1 8 542
M  V30 19 1 8 543
M  V30 20 1 8 544
M  V30 21 1 9 10
M  V30 22 1 9 545
M  V30 23 1 9 1042
M  V30 24 1 10 11
M  V30 25 1 10 13
M  V30 26 1 10 546
M  V30 27 2 11 12
M  V30 28 1 11 17
M  V30 29 1 13 14
M  V30 30 1 13 547
M  V30 31 1 13 548
M  V30 32 1 14 15
M  V30 33 1 14 549
M  V30 34 1 14 550
M  V30 35 1 15 16
M  V30 36 1 16 551
M  V30 37 1 16 552
M  V30 38 1 16 553
M  V30 39 1 17 18
M  V30 40 1 17 554
M  V30 41 1 18 19
M  V30 42 1 18 21
M  V30 43 1 18 555
M  V30 44 2 19 20
M  V30 45 1 19 1043
M  V30 46 1 21 22
M  V30 47 1 21 556
M  V30 48 1 21 557
M  V30 49 1 22 23
M  V30 50 1 22 558
M  V30 51 1 22 559
M  V30 52 1 23 24
M  V30 53 1 24 560
M  V30 54 1 24 561
M  V30 55 1 24 562
M  V30 56 1 25 26
M  V30 57 1 25 563
M  V30 58 1 25 1044
M  V30 59 1 26 27
M  V30 60 1 26 29
M  V30 61 1 26 564
M  V30 62 2 27 28
M  V30 63 1 27 1045
M  V30 64 1 29 30
M  V30 65 1 29 565
M  V30 66 1 29 566
M  V30 67 2 30 31
M  V30 68 1 30 32
M  V30 69 1 31 33
M  V30 70 1 31 567
M  V30 71 2 32 34
M  V30 72 1 32 568
M  V30 73 2 33 35
M  V30 74 1 33 569
M  V30 75 1 34 35
M  V30 76 1 34 570
M  V30 77 1 35 571
M  V30 78 1 36 37
M  V30 79 1 36 572
M  V30 80 1 36 1046
M  V30 81 1 37 38
M  V30 82 1 37 40
M  V30 83 1 37 573
M  V30 84 2 38 39
M  V30 85 1 38 45
M  V30 86 1 40 41
M  V30 87 1 40 574
M  V30 88 1 40 575
M  V30 89 1 41 42
M  V30 90 1 41 576
M  V30 91 1 41 577
M  V30 92 2 42 43
M  V30 93 1 42 44
M  V30 94 1 44 578
M  V30 95 1 44 579
M  V30 96 1 45 46
M  V30 97 1 45 580
M  V30 98 1 46 47
M  V30 99 1 46 49
M  V30 100 1 46 581
M  V30 101 2 47 48
M  V30 102 1 47 1047
M  V30 103 1 49 50
M  V30 104 1 49 582
M  V30 105 1 49 583
M  V30 106 1 50 584
M  V30 107 1 51 52
M  V30 108 1 51 585
M  V30 109 1 51 1048
M  V30 110 1 52 53
M  V30 111 1 52 55
M  V30 112 1 52 586
M  V30 113 2 53 54
M  V30 114 1 53 1049
M  V30 115 1 55 56
M  V30 116 1 55 57
M  V30 117 1 55 587
M  V30 118 1 56 588
M  V30 119 1 57 589
M  V30 120 1 57 590
M  V30 121 1 57 591
M  V30 122 1 58 59
M  V30 123 1 58 592
M  V30 124 1 58 1050
M  V30 125 1 59 60
M  V30 126 1 59 62
M  V30 127 1 59 593
M  V30 128 2 60 61
M  V30 129 1 60 1051
M  V30 130 1 62 594
M  V30 131 1 62 595
M  V30 132 1 62 596
M  V30 133 1 63 64
M  V30 134 1 63 597
M  V30 135 1 63 1052
M  V30 136 1 64 65
M  V30 137 1 64 67
M  V30 138 1 64 598
M  V30 139 2 65 66
M  V30 140 1 65 77
M  V30 141 1 67 68
M  V30 142 1 67 599
M  V30 143 1 67 600
M  V30 144 2 68 69
M  V30 145 1 68 70
M  V30 146 1 69 71
M  V30 147 1 69 601
M  V30 148 2 70 72
M  V30 149 1 70 73
M  V30 150 1 71 72
M  V30 151 1 71 602
M  V30 152 1 72 74
M  V30 153 2 73 75
M  V30 154 1 73 603
M  V30 155 2 74 76
M  V30 156 1 74 604
M  V30 157 1 75 76
M  V30 158 1 75 605
M  V30 159 1 76 606
M  V30 160 1 77 78
M  V30 161 1 77 607
M  V30 162 1 78 79
M  V30 163 1 78 81
M  V30 164 1 78 608
M  V30 165 2 79 80
M  V30 166 1 79 1053
M  V30 167 1 81 609
M  V30 168 1 81 610
M  V30 169 1 81 611
M  V30 170 1 82 83
M  V30 171 1 82 612
M  V30 172 1 82 1054
M  V30 173 1 83 84
M  V30 174 1 83 86
M  V30 175 1 83 613
M  V30 176 2 84 85
M  V30 177 1 84 90
M  V30 178 1 86 87
M  V30 179 1 86 88
M  V30 180 1 86 614
M  V30 181 1 87 89
M  V30 182 1 87 615
M  V30 183 1 87 616
M  V30 184 1 88 617
M  V30 185 1 88 618
M  V30 186 1 88 619
M  V30 187 1 89 620
M  V30 188 1 89 621
M  V30 189 1 89 622
M  V30 190 1 90 91
M  V30 191 1 90 623
M  V30 192 1 91 92
M  V30 193 1 91 94
M  V30 194 1 91 624
M  V30 195 2 92 93
M  V30 196 1 92 1055
M  V30 197 1 94 95
M  V30 198 1 94 625
M  V30 199 1 94 626
M  V30 200 1 95 96
M  V30 201 1 95 97
M  V30 202 1 95 627
M  V30 203 1 96 628
M  V30 204 1 96 629
M  V30 205 1 96 630
M  V30 206 1 97 631
M  V30 207 1 97 632
M  V30 208 1 97 633
M  V30 209 1 98 99
M  V30 210 1 98 634
M  V30 211 1 98 1056
M  V30 212 1 99 100
M  V30 213 1 99 102
M  V30 214 1 99 635
M  V30 215 2 100 101
M  V30 216 1 100 1057
M  V30 217 1 102 103
M  V30 218 1 102 636
M  V30 219 1 102 637
M  V30 220 2 103 104
M  V30 221 1 103 105
M  V30 222 1 104 106
M  V30 223 1 104 638
M  V30 224 2 105 107
M  V30 225 1 105 639
M  V30 226 2 106 108
M  V30 227 1 106 640
M  V30 228 1 107 108
M  V30 229 1 107 641
M  V30 230 1 108 642
M  V30 231 1 109 110
M  V30 232 1 109 643
M  V30 233 1 109 1058
M  V30 234 1 110 111
M  V30 235 1 110 113
M  V30 236 1 110 644
M  V30 237 2 111 112
M  V30 238 1 111 114
M  V30 239 1 113 645
M  V30 240 1 113 646
M  V30 241 1 113 647
M  V30 242 1 114 115
M  V30 243 1 114 648
M  V30 244 1 115 116
M  V30 245 1 115 118
M  V30 246 1 115 649
M  V30 247 2 116 117
M  V30 248 1 116 1059
M  V30 249 1 118 119
M  V30 250 1 118 650
M  V30 251 1 118 651
M  V30 252 2 119 120
M  V30 253 1 119 121
M  V30 254 1 121 652
M  V30 255 1 121 653
M  V30 256 1 122 123
M  V30 257 1 122 654
M  V30 258 1 122 1060
M  V30 259 1 123 124
M  V30 260 1 123 126
M  V30 261 1 123 655
M  V30 262 2 124 125
M  V30 263 1 124 1061
M  V30 264 1 126 127
M  V30 265 1 126 128
M  V30 266 1 126 656
M  V30 267 1 127 129
M  V30 268 1 127 657
M  V30 269 1 127 658
M  V30 270 1 128 659
M  V30 271 1 128 660
M  V30 272 1 128 661
M  V30 273 1 129 662
M  V30 274 1 129 663
M  V30 275 1 129 664
M  V30 276 1 130 131
M  V30 277 1 130 665
M  V30 278 1 130 1062
M  V30 279 1 131 132
M  V30 280 1 131 134
M  V30 281 1 131 666
M  V30 282 2 132 133
M  V30 283 1 132 135
M  V30 284 1 134 667
M  V30 285 1 134 668
M  V30 286 1 134 669
M  V30 287 1 135 136
M  V30 288 1 135 670
M  V30 289 1 136 137
M  V30 290 1 136 139
M  V30 291 1 136 671
M  V30 292 2 137 138
M  V30 293 1 137 1063
M  V30 294 1 139 140
M  V30 295 1 139 672
M  V30 296 1 139 673
M  V30 297 2 140 141
M  V30 298 1 140 142
M  V30 299 1 141 143
M  V30 300 1 141 674
M  V30 301 2 142 144
M  V30 302 1 142 675
M  V30 303 2 143 145
M  V30 304 1 143 676
M  V30 305 1 144 145
M  V30 306 1 144 677
M  V30 307 1 145 678
M  V30 308 1 146 147
M  V30 309 1 146 679
M  V30 310 1 146 1064
M  V30 311 1 147 148
M  V30 312 1 147 150
M  V30 313 1 147 680
M  V30 314 2 148 149
M  V30 315 1 148 154
M  V30 316 1 150 151
M  V30 317 1 150 152
M  V30 318 1 150 681
M  V30 319 1 151 153
M  V30 320 1 151 682
M  V30 321 1 151 683
M  V30 322 1 152 684
M  V30 323 1 152 685
M  V30 324 1 152 686
M  V30 325 1 153 687
M  V30 326 1 153 688
M  V30 327 1 153 689
M  V30 328 1 154 155
M  V30 329 1 154 690
M  V30 330 1 155 156
M  V30 331 1 155 158
M  V30 332 1 155 691
M  V30 333 2 156 157
M  V30 334 1 156 1065
M  V30 335 1 158 159
M  V30 336 1 158 692
M  V30 337 1 158 693
M  V30 338 2 159 160
M  V30 339 1 159 161
M  V30 340 1 160 162
M  V30 341 1 160 694
M  V30 342 2 161 163
M  V30 343 1 161 695
M  V30 344 2 162 164
M  V30 345 1 162 696
M  V30 346 1 163 164
M  V30 347 1 163 697
M  V30 348 1 164 165
M  V30 349 1 165 698
M  V30 350 1 166 167
M  V30 351 1 166 699
M  V30 352 1 166 1066
M  V30 353 1 167 168
M  V30 354 1 167 170
M  V30 355 1 167 700
M  V30 356 2 168 169
M  V30 357 1 168 1067
M  V30 358 1 170 171
M  V30 359 1 170 701
M  V30 360 1 170 702
M  V30 361 2 171 172
M  V30 362 1 171 173
M  V30 363 1 172 174
M  V30 364 1 172 703
M  V30 365 2 173 175
M  V30 366 1 173 704
M  V30 367 2 174 176
M  V30 368 1 174 705
M  V30 369 1 175 176
M  V30 370 1 175 706
M  V30 371 1 176 177
M  V30 372 1 177 707
M  V30 373 1 178 179
M  V30 374 1 178 708
M  V30 375 1 178 1068
M  V30 376 1 179 180
M  V30 377 1 179 182
M  V30 378 1 179 709
M  V30 379 2 180 181
M  V30 380 1 180 1069
M  V30 381 1 182 183
M  V30 382 1 182 710
M  V30 383 1 182 711
M  V30 384 2 183 184
M  V30 385 1 183 185
M  V30 386 1 184 186
M  V30 387 1 184 712
M  V30 388 2 185 187
M  V30 389 1 185 713
M  V30 390 2 186 188
M  V30 391 1 186 714
M  V30 392 1 187 188
M  V30 393 1 187 715
M  V30 394 1 188 716
M  V30 395 1 189 190
M  V30 396 1 189 717
M  V30 397 1 189 1070
M  V30 398 1 190 191
M  V30 399 1 190 193
M  V30 400 1 190 718
M  V30 401 2 191 192
M  V30 402 1 191 200
M  V30 403 1 193 194
M  V30 404 1 193 719
M  V30 405 1 193 720
M  V30 406 2 194 195
M  V30 407 1 194 196
M  V30 408 1 195 197
M  V30 409 1 195 721
M  V30 410 2 196 198
M  V30 411 1 196 722
M  V30 412 2 197 199
M  V30 413 1 197 723
M  V30 414 1 198 199
M  V30 415 1 198 724
M  V30 416 1 199 725
M  V30 417 1 200 201
M  V30 418 1 200 726
M  V30 419 1 201 202
M  V30 420 1 201 204
M  V30 421 1 201 727
M  V30 422 2 202 203
M  V30 423 1 202 1071
M  V30 424 1 204 205
M  V30 425 1 204 728
M  V30 426 1 204 729
M  V30 427 2 205 206
M  V30 428 1 205 207
M  V30 429 1 206 208
M  V30 430 1 206 730
M  V30 431 2 207 209
M  V30 432 1 207 731
M  V30 433 2 208 210
M  V30 434 1 208 732
M  V30 435 1 209 210
M  V30 436 1 209 733
M  V30 437 1 210 734
M  V30 438 1 211 212
M  V30 439 1 211 735
M  V30 440 1 211 1072
M  V30 441 1 212 213
M  V30 442 1 212 215
M  V30 443 1 212 736
M  V30 444 2 213 214
M  V30 445 1 213 219
M  V30 446 1 215 216
M  V30 447 1 215 737
M  V30 448 1 215 738
M  V30 449 1 216 217
M  V30 450 1 216 218
M  V30 451 1 216 739
M  V30 452 1 217 740
M  V30 453 1 217 741
M  V30 454 1 217 742
M  V30 455 1 218 743
M  V30 456 1 218 744
M  V30 457 1 218 745
M  V30 458 1 219 220
M  V30 459 1 219 746
M  V30 460 1 220 221
M  V30 461 1 220 223
M  V30 462 1 220 747
M  V30 463 2 221 222
M  V30 464 1 221 1073
M  V30 465 1 223 224
M  V30 466 1 223 225
M  V30 467 1 223 748
M  V30 468 1 224 226
M  V30 469 1 224 749
M  V30 470 1 224 750
M  V30 471 1 225 751
M  V30 472 1 225 752
M  V30 473 1 225 753
M  V30 474 1 226 754
M  V30 475 1 226 755
M  V30 476 1 226 756
M  V30 477 1 227 228
M  V30 478 1 227 757
M  V30 479 1 227 1074
M  V30 480 1 228 229
M  V30 481 1 228 231
M  V30 482 1 228 758
M  V30 483 2 229 230
M  V30 484 1 229 238
M  V30 485 1 231 232
M  V30 486 1 231 759
M  V30 487 1 231 760
M  V30 488 2 232 233
M  V30 489 1 232 234
M  V30 490 1 233 235
M  V30 491 1 233 761
M  V30 492 2 234 236
M  V30 493 1 234 762
M  V30 494 2 235 237
M  V30 495 1 235 763
M  V30 496 1 236 237
M  V30 497 1 236 764
M  V30 498 1 237 765
M  V30 499 1 238 239
M  V30 500 1 238 766
M  V30 501 1 239 240
M  V30 502 1 239 242
M  V30 503 1 239 767
M  V30 504 2 240 241
M  V30 505 1 240 1075
M  V30 506 1 242 243
M  V30 507 1 242 768
M  V30 508 1 242 769
M  V30 509 1 243 770
M  V30 510 1 244 245
M  V30 511 1 244 771
M  V30 512 1 244 1076
M  V30 513 1 245 246
M  V30 514 1 245 248
M  V30 515 1 245 772
M  V30 516 2 246 247
M  V30 517 1 246 1077
M  V30 518 1 248 249
M  V30 519 1 248 773
M  V30 520 1 248 774
M  V30 521 1 249 250
M  V30 522 1 249 775
M  V30 523 1 249 776
M  V30 524 2 250 251
M  V30 525 1 250 252
M  V30 526 1 252 777
M  V30 527 1 252 778
M  V30 528 1 253 254
M  V30 529 1 253 779
M  V30 530 1 253 1078
M  V30 531 1 254 255
M  V30 532 1 254 257
M  V30 533 1 254 780
M  V30 534 2 255 256
M  V30 535 1 255 1079
M  V30 536 1 257 258
M  V30 537 1 257 781
M  V30 538 1 257 782
M  V30 539 2 258 259
M  V30 540 1 258 260
M  V30 541 1 260 783
M  V30 542 1 260 784
M  V30 543 1 261 262
M  V30 544 1 261 785
M  V30 545 1 261 1080
M  V30 546 1 262 263
M  V30 547 1 262 265
M  V30 548 1 262 786
M  V30 549 2 263 264
M  V30 550 1 263 269
M  V30 551 1 265 266
M  V30 552 1 265 787
M  V30 553 1 265 788
M  V30 554 1 266 267
M  V30 555 1 266 268
M  V30 556 1 266 789
M  V30 557 1 267 790
M  V30 558 1 267 791
M  V30 559 1 267 792
M  V30 560 1 268 793
M  V30 561 1 268 794
M  V30 562 1 268 795
M  V30 563 1 269 270
M  V30 564 1 269 796
M  V30 565 1 270 271
M  V30 566 1 270 273
M  V30 567 1 270 797
M  V30 568 2 271 272
M  V30 569 1 271 1081
M  V30 570 1 273 274
M  V30 571 1 273 798
M  V30 572 1 273 799
M  V30 573 1 274 275
M  V30 574 1 274 800
M  V30 575 1 274 801
M  V30 576 2 275 276
M  V30 577 1 275 277
M  V30 578 1 277 802
M  V30 579 1 277 803
M  V30 580 1 278 279
M  V30 581 1 278 804
M  V30 582 1 278 1082
M  V30 583 1 279 280
M  V30 584 1 279 282
M  V30 585 1 279 805
M  V30 586 2 280 281
M  V30 587 1 280 289
M  V30 588 1 282 283
M  V30 589 1 282 806
M  V30 590 1 282 807
M  V30 591 2 283 284
M  V30 592 1 283 285
M  V30 593 1 284 286
M  V30 594 1 284 808
M  V30 595 2 285 287
M  V30 596 1 285 809
M  V30 597 2 286 288
M  V30 598 1 286 810
M  V30 599 1 287 288
M  V30 600 1 287 811
M  V30 601 1 288 812
M  V30 602 1 289 290
M  V30 603 1 289 813
M  V30 604 1 290 291
M  V30 605 1 290 293
M  V30 606 1 290 814
M  V30 607 2 291 292
M  V30 608 1 291 1083
M  V30 609 1 293 815
M  V30 610 1 293 816
M  V30 611 1 293 817
M  V30 612 1 294 295
M  V30 613 1 294 818
M  V30 614 1 294 1084
M  V30 615 1 295 296
M  V30 616 1 295 298
M  V30 617 1 295 819
M  V30 618 2 296 297
M  V30 619 1 296 1085
M  V30 620 1 298 299
M  V30 621 1 298 820
M  V30 622 1 298 821
M  V30 623 2 299 300
M  V30 624 1 299 301
M  V30 625 1 300 302
M  V30 626 1 300 822
M  V30 627 2 301 303
M  V30 628 1 301 823
M  V30 629 2 302 304
M  V30 630 1 302 824
M  V30 631 1 303 304
M  V30 632 1 303 825
M  V30 633 1 304 826
M  V30 634 1 305 306
M  V30 635 1 305 827
M  V30 636 1 305 1086
M  V30 637 1 306 307
M  V30 638 1 306 309
M  V30 639 1 306 828
M  V30 640 2 307 308
M  V30 641 1 307 1087
M  V30 642 1 309 310
M  V30 643 1 309 311
M  V30 644 1 309 829
M  V30 645 1 310 312
M  V30 646 1 310 830
M  V30 647 1 310 831
M  V30 648 1 311 832
M  V30 649 1 311 833
M  V30 650 1 311 834
M  V30 651 1 312 835
M  V30 652 1 312 836
M  V30 653 1 312 837
M  V30 654 1 313 314
M  V30 655 1 313 838
M  V30 656 1 313 1088
M  V30 657 1 314 315
M  V30 658 1 314 317
M  V30 659 1 314 839
M  V30 660 2 315 316
M  V30 661 1 315 1089
M  V30 662 1 317 318
M  V30 663 1 317 840
M  V30 664 1 317 841
M  V30 665 2 318 319
M  V30 666 1 318 320
M  V30 667 1 319 321
M  V30 668 1 319 842
M  V30 669 2 320 322
M  V30 670 1 320 843
M  V30 671 2 321 323
M  V30 672 1 321 844
M  V30 673 1 322 323
M  V30 674 1 322 845
M  V30 675 1 323 846
M  V30 676 1 324 325
M  V30 677 1 324 847
M  V30 678 1 324 1090
M  V30 679 1 325 326
M  V30 680 1 325 328
M  V30 681 1 325 848
M  V30 682 2 326 327
M  V30 683 1 326 1091
M  V30 684 1 328 329
M  V30 685 1 328 849
M  V30 686 1 328 850
M  V30 687 2 329 330
M  V30 688 1 329 331
M  V30 689 1 330 332
M  V30 690 1 330 851
M  V30 691 2 331 333
M  V30 692 1 331 852
M  V30 693 2 332 334
M  V30 694 1 332 853
M  V30 695 1 333 334
M  V30 696 1 333 854
M  V30 697 1 334 855
M  V30 698 1 335 336
M  V30 699 1 335 856
M  V30 700 1 335 1092
M  V30 701 1 336 337
M  V30 702 1 336 339
M  V30 703 1 336 857
M  V30 704 2 337 338
M  V30 705 1 337 344
M  V30 706 1 339 340
M  V30 707 1 339 858
M  V30 708 1 339 859
M  V30 709 1 340 341
M  V30 710 1 340 860
M  V30 711 1 340 861
M  V30 712 2 341 342
M  V30 713 1 341 343
M  V30 714 1 343 862
M  V30 715 1 343 863
M  V30 716 1 344 345
M  V30 717 1 344 864
M  V30 718 1 345 346
M  V30 719 1 345 865
M  V30 720 1 345 866
M  V30 721 2 346 347
M  V30 722 1 346 1093
M  V30 723 1 348 349
M  V30 724 1 348 867
M  V30 725 1 348 1094
M  V30 726 1 349 350
M  V30 727 1 349 352
M  V30 728 1 349 868
M  V30 729 2 350 351
M  V30 730 1 350 1095
M  V30 731 1 352 353
M  V30 732 1 352 869
M  V30 733 1 352 870
M  V30 734 2 353 354
M  V30 735 1 353 355
M  V30 736 1 354 356
M  V30 737 1 354 871
M  V30 738 2 355 357
M  V30 739 1 355 872
M  V30 740 2 356 358
M  V30 741 1 356 873
M  V30 742 1 357 358
M  V30 743 1 357 874
M  V30 744 1 358 875
M  V30 745 1 359 360
M  V30 746 1 359 876
M  V30 747 1 359 1096
M  V30 748 1 360 361
M  V30 749 1 360 363
M  V30 750 1 360 877
M  V30 751 2 361 362
M  V30 752 1 361 1097
M  V30 753 1 363 364
M  V30 754 1 363 365
M  V30 755 1 363 878
M  V30 756 1 364 879
M  V30 757 1 364 880
M  V30 758 1 364 881
M  V30 759 1 365 882
M  V30 760 1 365 883
M  V30 761 1 365 884
M  V30 762 1 366 367
M  V30 763 1 366 885
M  V30 764 1 366 1098
M  V30 765 1 367 368
M  V30 766 1 367 370
M  V30 767 1 367 886
M  V30 768 2 368 369
M  V30 769 1 368 1099
M  V30 770 1 370 371
M  V30 771 1 370 887
M  V30 772 1 370 888
M  V30 773 1 371 372
M  V30 774 1 371 889
M  V30 775 1 371 890
M  V30 776 2 372 373
M  V30 777 1 372 374
M  V30 778 1 374 891
M  V30 779 1 374 892
M  V30 780 1 375 376
M  V30 781 1 375 893
M  V30 782 1 375 1100
M  V30 783 1 376 377
M  V30 784 1 376 379
M  V30 785 1 376 894
M  V30 786 2 377 378
M  V30 787 1 377 1101
M  V30 788 1 379 380
M  V30 789 1 379 895
M  V30 790 1 379 896
M  V30 791 2 380 381
M  V30 792 1 380 382
M  V30 793 1 382 897
M  V30 794 1 382 898
M  V30 795 1 383 384
M  V30 796 1 383 899
M  V30 797 1 383 1102
M  V30 798 1 384 385
M  V30 799 1 384 387
M  V30 800 1 384 900
M  V30 801 2 385 386
M  V30 802 1 385 388
M  V30 803 1 387 901
M  V30 804 1 387 902
M  V30 805 1 387 903
M  V30 806 1 388 389
M  V30 807 1 388 904
M  V30 808 1 389 390
M  V30 809 1 389 905
M  V30 810 1 389 906
M  V30 811 2 390 391
M  V30 812 1 390 1103
M  V30 813 1 392 393
M  V30 814 1 392 907
M  V30 815 1 392 1104
M  V30 816 1 393 394
M  V30 817 1 393 396
M  V30 818 1 393 908
M  V30 819 2 394 395
M  V30 820 1 394 401
M  V30 821 1 396 397
M  V30 822 1 396 909
M  V30 823 1 396 910
M  V30 824 1 397 398
M  V30 825 1 397 911
M  V30 826 1 397 912
M  V30 827 2 398 399
M  V30 828 1 398 400
M  V30 829 1 401 402
M  V30 830 1 401 913
M  V30 831 1 402 403
M  V30 832 1 402 405
M  V30 833 1 402 914
M  V30 834 2 403 404
M  V30 835 1 403 1105
M  V30 836 1 405 406
M  V30 837 1 405 915
M  V30 838 1 405 916
M  V30 839 1 406 407
M  V30 840 1 406 917
M  V30 841 1 406 918
M  V30 842 1 407 408
M  V30 843 1 408 919
M  V30 844 1 408 920
M  V30 845 1 408 921
M  V30 846 1 409 410
M  V30 847 1 409 922
M  V30 848 1 409 1106
M  V30 849 1 410 411
M  V30 850 1 410 413
M  V30 851 1 410 923
M  V30 852 2 411 412
M  V30 853 1 411 1107
M  V30 854 1 413 414
M  V30 855 1 413 924
M  V30 856 1 413 925
M  V30 857 1 414 415
M  V30 858 1 414 926
M  V30 859 1 414 927
M  V30 860 2 415 416
M  V30 861 1 415 417
M  V30 862 1 417 928
M  V30 863 1 417 929
M  V30 864 1 418 419
M  V30 865 1 418 930
M  V30 866 1 418 1108
M  V30 867 1 419 420
M  V30 868 1 419 422
M  V30 869 1 419 931
M  V30 870 2 420 421
M  V30 871 1 420 426
M  V30 872 1 422 423
M  V30 873 1 422 932
M  V30 874 1 422 933
M  V30 875 1 423 424
M  V30 876 1 423 934
M  V30 877 1 423 935
M  V30 878 1 424 425
M  V30 879 1 425 936
M  V30 880 1 425 937
M  V30 881 1 425 938
M  V30 882 1 426 427
M  V30 883 1 426 939
M  V30 884 1 427 428
M  V30 885 1 427 430
M  V30 886 1 427 940
M  V30 887 2 428 429
M  V30 888 1 428 434
M  V30 889 1 430 431
M  V30 890 1 430 941
M  V30 891 1 430 942
M  V30 892 1 431 432
M  V30 893 1 431 943
M  V30 894 1 431 944
M  V30 895 1 432 433
M  V30 896 1 433 945
M  V30 897 1 433 946
M  V30 898 1 433 947
M  V30 899 1 434 435
M  V30 900 1 434 948
M  V30 901 1 435 436
M  V30 902 1 435 438
M  V30 903 1 435 949
M  V30 904 2 436 437
M  V30 905 1 436 1109
M  V30 906 1 438 439
M  V30 907 1 438 950
M  V30 908 1 438 951
M  V30 909 2 439 440
M  V30 910 1 439 441
M  V30 911 1 440 442
M  V30 912 1 440 952
M  V30 913 2 441 443
M  V30 914 1 441 953
M  V30 915 2 442 444
M  V30 916 1 442 954
M  V30 917 1 443 444
M  V30 918 1 443 955
M  V30 919 1 444 445
M  V30 920 1 445 956
M  V30 921 1 446 447
M  V30 922 1 446 957
M  V30 923 1 446 1110
M  V30 924 1 447 448
M  V30 925 1 447 450
M  V30 926 1 447 958
M  V30 927 2 448 449
M  V30 928 1 448 1111
M  V30 929 1 450 451
M  V30 930 1 450 959
M  V30 931 1 450 960
M  V30 932 2 451 452
M  V30 933 1 451 453
M  V30 934 1 452 454
M  V30 935 1 452 961
M  V30 936 2 453 455
M  V30 937 1 453 962
M  V30 938 2 454 456
M  V30 939 1 454 963
M  V30 940 1 455 456
M  V30 941 1 455 964
M  V30 942 1 456 457
M  V30 943 1 457 965
M  V30 944 1 458 459
M  V30 945 1 458 966
M  V30 946 1 458 1112
M  V30 947 1 459 460
M  V30 948 1 459 462
M  V30 949 1 459 967
M  V30 950 2 460 461
M  V30 951 1 460 1113
M  V30 952 1 462 463
M  V30 953 1 462 968
M  V30 954 1 462 969
M  V30 955 1 463 464
M  V30 956 1 463 465
M  V30 957 1 463 970
M  V30 958 1 464 971
M  V30 959 1 464 972
M  V30 960 1 464 973
M  V30 961 1 465 974
M  V30 962 1 465 975
M  V30 963 1 465 976
M  V30 964 1 466 467
M  V30 965 1 466 977
M  V30 966 1 466 1114
M  V30 967 1 467 468
M  V30 968 1 467 470
M  V30 969 1 467 978
M  V30 970 2 468 469
M  V30 971 1 468 477
M  V30 972 1 470 471
M  V30 973 1 470 979
M  V30 974 1 470 980
M  V30 975 2 471 472
M  V30 976 1 471 473
M  V30 977 1 472 474
M  V30 978 1 472 981
M  V30 979 2 473 475
M  V30 980 1 473 982
M  V30 981 2 474 476
M  V30 982 1 474 983
M  V30 983 1 475 476
M  V30 984 1 475 984
M  V30 985 1 476 985
M  V30 986 1 477 478
M  V30 987 1 477 986
M  V30 988 1 478 479
M  V30 989 1 478 481
M  V30 990 1 478 987
M  V30 991 2 479 480
M  V30 992 1 479 1115
M  V30 993 1 481 482
M  V30 994 1 481 988
M  V30 995 1 481 989
M  V30 996 1 482 990
M  V30 997 1 483 484
M  V30 998 1 483 991
M  V30 999 1 483 1116
M  V30 1000 1 484 485
M  V30 1001 1 484 487
M  V30 1002 1 484 992
M  V30 1003 2 485 486
M  V30 1004 1 485 1117
M  V30 1005 1 487 488
M  V30 1006 1 487 993
M  V30 1007 1 487 994
M  V30 1008 2 488 489
M  V30 1009 1 488 490
M  V30 1010 1 489 491
M  V30 1011 1 489 995
M  V30 1012 2 490 492
M  V30 1013 1 490 996
M  V30 1014 2 491 493
M  V30 1015 1 491 997
M  V30 1016 1 492 493
M  V30 1017 1 492 998
M  V30 1018 1 493 999
M  V30 1019 1 494 495
M  V30 1020 1 494 1000
M  V30 1021 1 494 1118
M  V30 1022 1 495 496
M  V30 1023 1 495 498
M  V30 1024 1 495 1001
M  V30 1025 2 496 497
M  V30 1026 1 496 502
M  V30 1027 1 498 499
M  V30 1028 1 498 1002
M  V30 1029 1 498 1003
M  V30 1030 1 499 500
M  V30 1031 1 499 1004
M  V30 1032 1 499 1005
M  V30 1033 1 500 501
M  V30 1034 1 501 1006
M  V30 1035 1 501 1007
M  V30 1036 1 501 1008
M  V30 1037 1 502 503
M  V30 1038 1 502 1009
M  V30 1039 1 503 504
M  V30 1040 1 503 506
M  V30 1041 1 503 1010
M  V30 1042 2 504 505
M  V30 1043 1 504 1119
M  V30 1044 1 506 1011
M  V30 1045 1 506 1012
M  V30 1046 1 506 1013
M  V30 1047 1 507 508
M  V30 1048 1 507 1014
M  V30 1049 1 507 1120
M  V30 1050 1 508 509
M  V30 1051 1 508 511
M  V30 1052 1 508 1015
M  V30 1053 2 509 510
M  V30 1054 1 509 516
M  V30 1055 1 511 512
M  V30 1056 1 511 1016
M  V30 1057 1 511 1017
M  V30 1058 1 512 513
M  V30 1059 1 512 1018
M  V30 1060 1 512 1019
M  V30 1061 2 513 514
M  V30 1062 1 513 515
M  V30 1063 1 515 1020
M  V30 1064 1 515 1021
M  V30 1065 1 516 517
M  V30 1066 1 516 1022
M  V30 1067 1 517 518
M  V30 1068 1 517 520
M  V30 1069 1 517 1023
M  V30 1070 2 518 519
M  V30 1071 1 518 1121
M  V30 1072 1 520 521
M  V30 1073 1 520 522
M  V30 1074 1 520 1024
M  V30 1075 1 521 1025
M  V30 1076 1 521 1026
M  V30 1077 1 521 1027
M  V30 1078 1 522 1028
M  V30 1079 1 522 1029
M  V30 1080 1 522 1030
M  V30 1081 1 523 524
M  V30 1082 1 523 1031
M  V30 1083 1 523 1122
M  V30 1084 1 524 525
M  V30 1085 1 524 527
M  V30 1086 1 524 1032
M  V30 1087 2 525 526
M  V30 1088 1 525 1123
M  V30 1089 1 527 528
M  V30 1090 1 527 1033
M  V30 1091 1 527 1034
M  V30 1092 2 528 529
M  V30 1093 1 528 530
M  V30 1094 1 529 531
M  V30 1095 1 529 1035
M  V30 1096 2 530 532
M  V30 1097 1 530 1036
M  V30 1098 2 531 533
M  V30 1099 1 531 1037
M  V30 1100 1 532 533
M  V30 1101 1 532 1038
M  V30 1102 1 533 1039
M  V30 END BOND
M  V30 END CTAB
M  END
> <s_m_entry_id>
34

> <s_pdb_PDB_TITLE>
NANODISC RECONSTITUTED, DRUG-FREE HUMAN ABCB1 IN COMPLEX WITH MRK16 FAB

> <s_pdb_PDB_ID>
7A65

> <r_pdb_PDB_RESOLUTION>
3.9

> <s_pdb_PDB_EXPDTA>
ELECTRON MICROSCOPY

> <r_pdb_PDB_EXPDTA_PH>
7.4

> <b_ppw_prepared>
1

> <r_i_Potential_Energy-S-OPLS>
-3704.2322862831

> <s_m_Source_Path>
D:\Pgp\ABCB1_papers\sdfiles_paper

> <s_m_Source_File>
7A65_minimized_noab.mae

> <i_m_Source_File_Index>
1

$$$$
taxol_for_SM
                    3D
 Schrodinger Suite 2022-4.
  0  0  0     0  0            999 V3000
M  V30 BEGIN CTAB
M  V30 COUNTS 1123 1112 0 0 0
M  V30 BEGIN ATOM
M  V30 1 N  160.5091 162.3783 172.1914 0
M  V30 2 C  160.4012 162.6958 170.7698 0 CFG=2
M  V30 3 C  159.2395 163.6787 170.4421 0
M  V30 4 O  159.5365 164.7919 170.0016 0
M  V30 5 C  160.4264 161.3574 169.9922 0
M  V30 6 C  160.3582 161.4348 168.4542 0
M  V30 7 C  161.6347 162.0572 167.8786 0
M  V30 8 C  160.1586 160.0273 167.8740 0
M  V30 9 N  159.8432 167.1549 172.2193 0
M  V30 10 C  160.7933 168.0102 171.5068 0 CFG=2
M  V30 11 C  160.0683 168.8396 170.4396 0
M  V30 12 O  160.3785 170.0150 170.2609 0
M  V30 13 C  161.8663 167.1300 170.8313 0
M  V30 14 C  162.9877 167.9054 170.1131 0
M  V30 15 S  164.1867 166.8812 169.2217 0
M  V30 16 C  163.1258 166.1845 167.9234 0
M  V30 17 N  159.0905 168.2473 169.7463 0
M  V30 18 C  158.3816 168.9211 168.6664 0 CFG=2
M  V30 19 C  157.2365 169.8055 169.1884 0
M  V30 20 O  156.8901 170.7802 168.5189 0
M  V30 21 C  157.8973 167.8882 167.6296 0
M  V30 22 C  158.3732 168.2743 166.2181 0
M  V30 23 S  160.1791 168.2820 165.9936 0
M  V30 24 C  160.2647 168.8284 164.2656 0
M  V30 25 N  159.4757 172.7208 169.7774 0
M  V30 26 C  159.8514 173.2644 168.4716 0 CFG=2
M  V30 27 C  158.7740 174.2101 167.9192 0
M  V30 28 O  159.1029 175.3113 167.4774 0
M  V30 29 C  160.1180 172.1141 167.4715 0
M  V30 30 C  160.9207 172.4730 166.2253 0
M  V30 31 C  160.3540 173.2302 165.1759 0
M  V30 32 C  162.2501 172.0195 166.1023 0
M  V30 33 C  161.1195 173.5521 164.0379 0
M  V30 34 C  163.0152 172.3357 164.9655 0
M  V30 35 C  162.4509 173.1070 163.9331 0
M  V30 36 N  158.9134 151.1016 173.6774 0
M  V30 37 C  159.2350 152.4727 173.2817 0 CFG=2
M  V30 38 C  158.2813 152.9518 172.1728 0
M  V30 39 O  157.7025 154.0328 172.2904 0
M  V30 40 C  160.7366 152.5728 172.8977 0
M  V30 41 C  161.1717 153.7947 172.0460 0
M  V30 42 C  161.1427 153.5095 170.5414 0
M  V30 43 O  161.7195 152.5249 170.0893 0
M  V30 44 N  160.4417 154.3176 169.7529 0
M  V30 45 N  158.0937 152.1519 171.1150 0
M  V30 46 C  157.2461 152.4637 169.9602 0 CFG=2
M  V30 47 C  155.7705 152.6960 170.3617 0
M  V30 48 O  155.1489 153.6648 169.9154 0
M  V30 49 C  157.4444 151.3704 168.8822 0
M  V30 50 O  156.7382 150.1650 169.1160 0
M  V30 51 N  155.6977 156.0808 172.3659 0
M  V30 52 C  155.8868 157.1610 171.3938 0 CFG=2
M  V30 53 C  154.5318 157.4744 170.7140 0
M  V30 54 O  154.1541 158.6427 170.6100 0
M  V30 55 C  156.9602 156.7660 170.3249 0 CFG=2
M  V30 56 O  158.1735 156.2658 170.8844 0
M  V30 57 C  157.3834 157.9596 169.4559 0
M  V30 58 N  156.1031 148.7600 154.5986 0
M  V30 59 C  157.4316 149.2752 154.2393 0 CFG=2
M  V30 60 C  158.5066 148.6291 155.1292 0
M  V30 61 O  159.4234 147.9911 154.6108 0
M  V30 62 C  157.4372 150.8231 154.3442 0
M  V30 63 C  158.7301 151.5945 154.2455 0
M  V30 64 C  159.9020 151.1659 153.7185 0
M  V30 65 C  158.9959 152.9486 154.7352 0
M  V30 66 N  160.8623 152.1453 153.8570 0
M  V30 67 C  160.3719 153.2548 154.5062 0
M  V30 68 C  158.2183 153.9508 155.3659 0
M  V30 69 C  160.9531 154.4701 154.9091 0
M  V30 70 C  158.7867 155.1817 155.7617 0
M  V30 71 C  160.1526 155.4398 155.5399 0
M  V30 72 N  158.9815 144.6803 154.5811 0
M  V30 73 C  159.6727 144.4361 153.3098 0 CFG=2
M  V30 74 C  161.1733 144.7840 153.3870 0
M  V30 75 O  161.9851 144.0748 152.8010 0
M  V30 76 C  158.9981 145.2342 152.1492 0 CFG=2
M  V30 77 C  157.6289 144.6063 151.8002 0
M  V30 78 C  159.8358 145.4087 150.8602 0
M  V30 79 C  156.6980 145.5345 151.0058 0
M  V30 80 N  161.4951 145.8773 154.0919 0
M  V30 81 C  162.8166 146.4875 154.1964 0 CFG=2
M  V30 82 C  163.7167 145.7410 155.2019 0
M  V30 83 O  164.9351 145.7202 155.0258 0
M  V30 84 C  162.5861 147.9398 154.6954 0
M  V30 85 C  163.8178 148.8685 154.8021 0
M  V30 86 C  164.3301 149.3005 153.4188 0
M  V30 87 C  163.4858 150.0975 155.6642 0
M  V30 88 N  165.3612 141.3560 154.1753 0
M  V30 89 C  164.6104 140.3663 153.3946 0 CFG=2
M  V30 90 C  165.5035 139.3917 152.5915 0
M  V30 91 O  165.1910 139.0679 151.4462 0
M  V30 92 C  163.5402 141.1048 152.5535 0
M  V30 93 C  164.0218 141.9668 151.3910 0
M  V30 94 C  164.6566 143.2055 151.6266 0
M  V30 95 C  163.9192 141.4998 150.0624 0
M  V30 96 C  165.1236 143.9627 150.5609 0
M  V30 97 C  164.3915 142.2704 149.0099 0
M  V30 98 C  164.9875 143.4993 149.2584 0
M  V30 99 N  157.7870 144.9765 145.9858 0
M  V30 100 C  158.4860 145.6708 147.0652 0 CFG=2
M  V30 101 C  158.6008 147.1827 146.8255 0
M  V30 102 O  158.2177 147.9565 147.6993 0
M  V30 103 C  159.8692 145.0330 147.2763 0
M  V30 104 N  159.0784 147.5628 145.6301 0
M  V30 105 C  159.3209 148.9527 145.2311 0 CFG=2
M  V30 106 C  158.0399 149.7484 144.9443 0
M  V30 107 O  158.0461 150.9570 145.1808 0
M  V30 108 C  160.2801 148.9753 144.0269 0
M  V30 109 C  161.6509 148.4009 144.3905 0
M  V30 110 O  162.2733 148.8247 145.3610 0
M  V30 111 N  162.1395 147.4419 143.6082 0
M  V30 112 N  156.8326 150.6174 148.7356 0
M  V30 113 C  157.6157 151.6550 149.4057 0 CFG=2
M  V30 114 C  157.4578 153.0077 148.6784 0
M  V30 115 O  157.2912 154.0165 149.3663 0
M  V30 116 C  159.0953 151.2108 149.5634 0 CFG=2
M  V30 117 C  159.1817 149.8880 150.3713 0
M  V30 118 C  159.9387 152.3103 150.2512 0
M  V30 119 C  160.5825 149.2654 150.4540 0
M  V30 120 N  155.8055 156.5515 150.3862 0
M  V30 121 C  156.4207 157.8689 150.2061 0 CFG=2
M  V30 122 C  155.4132 158.8731 149.6228 0
M  V30 123 O  155.3003 159.9896 150.1321 0
M  V30 124 C  157.6633 157.7511 149.2996 0
M  V30 125 C  158.8910 157.0544 149.8840 0
M  V30 126 C  158.8498 156.3151 151.0943 0
M  V30 127 C  160.1175 157.1616 149.1877 0
M  V30 128 C  160.0057 155.6810 151.5802 0
M  V30 129 C  161.2818 156.5519 149.6923 0
M  V30 130 C  161.2246 155.8012 150.8836 0
M  V30 131 N  152.9866 159.8270 152.5079 0
M  V30 132 C  153.6329 160.7697 153.4238 0 CFG=2
M  V30 133 C  153.5328 162.1958 152.8579 0
M  V30 134 O  152.9652 163.0762 153.5044 0
M  V30 135 C  155.1095 160.3537 153.6956 0 CFG=2
M  V30 136 C  155.1878 159.0497 154.5154 0
M  V30 137 C  155.9080 161.4515 154.4270 0
M  V30 138 C  156.5497 158.3339 154.4423 0
M  V30 139 N  154.0358 162.4211 151.6371 0
M  V30 140 C  154.0202 163.7319 150.9813 0 CFG=2
M  V30 141 C  152.5879 164.2453 150.7134 0
M  V30 142 O  152.3487 165.4541 150.7284 0
M  V30 143 C  154.8432 163.6671 149.6813 0
M  V30 144 C  156.3548 163.5906 149.8714 0
M  V30 145 C  157.0436 164.6288 150.5361 0
M  V30 146 C  157.0895 162.4962 149.3646 0
M  V30 147 C  158.4417 164.5624 150.6969 0
M  V30 148 C  158.4902 162.4469 149.4970 0
M  V30 149 C  159.1687 163.4789 150.1691 0
M  V30 150 O  160.5226 163.4168 150.3227 0
M  V30 151 N  151.4943 165.5727 154.1934 0
M  V30 152 C  152.1131 166.9072 154.2579 0 CFG=2
M  V30 153 C  151.2631 167.9620 153.5432 0
M  V30 154 O  150.9252 168.9931 154.1242 0
M  V30 155 C  153.5439 166.9038 153.6625 0
M  V30 156 C  154.6531 166.5486 154.6319 0
M  V30 157 C  155.2108 165.2549 154.6589 0
M  V30 158 C  155.1470 167.5350 155.5082 0
M  V30 159 C  156.2311 164.9418 155.5746 0
M  V30 160 C  156.1555 167.2204 156.4383 0
M  V30 161 C  156.6967 165.9228 156.4678 0
M  V30 162 O  157.7070 165.6269 157.3266 0
M  V30 163 N  149.1962 170.8686 155.6332 0
M  V30 164 C  149.4832 172.2612 155.3105 0 CFG=2
M  V30 165 C  148.2806 173.0122 154.7324 0
M  V30 166 O  148.0149 174.1116 155.2046 0
M  V30 167 C  150.7561 172.4110 154.4483 0
M  V30 168 C  152.0361 172.4728 155.2660 0
M  V30 169 C  152.2671 173.5846 156.1044 0
M  V30 170 C  152.9594 171.4053 155.2781 0
M  V30 171 C  153.4030 173.6373 156.8989 0
M  V30 172 C  154.0901 171.4777 156.0819 0
M  V30 173 C  154.3104 172.5877 156.8869 0
M  V30 174 N  150.6936 168.5034 163.9324 0
M  V30 175 C  150.9716 167.6903 162.7528 0 CFG=2
M  V30 176 C  152.1308 166.7130 163.0185 0
M  V30 177 O  151.9428 165.5002 162.9052 0
M  V30 178 C  151.2407 168.6096 161.5416 0
M  V30 179 C  151.6826 167.9314 160.2502 0
M  V30 180 C  151.2190 166.6407 159.8929 0
M  V30 181 C  152.6015 168.5978 159.4088 0
M  V30 182 C  151.7135 166.0040 158.7398 0
M  V30 183 C  153.0846 167.9662 158.2503 0
M  V30 184 C  152.6587 166.6612 157.9270 0
M  V30 185 N  153.2965 167.2206 163.4410 0
M  V30 186 C  154.4936 166.4001 163.5937 0 CFG=2
M  V30 187 C  154.3978 165.3893 164.7473 0
M  V30 188 O  154.9286 164.2869 164.6125 0
M  V30 189 C  155.7250 167.2945 163.8112 0
M  V30 190 C  156.2703 167.9788 162.5699 0
M  V30 191 C  156.5973 167.2116 161.4308 0
M  V30 192 C  156.5121 169.3696 162.5639 0
M  V30 193 C  157.1506 167.8254 160.2936 0
M  V30 194 C  157.0735 169.9848 161.4274 0
M  V30 195 C  157.3913 169.2115 160.2934 0
M  V30 196 N  151.9940 162.6003 163.4014 0
M  V30 197 C  152.7131 161.9624 162.2977 0 CFG=2
M  V30 198 C  153.7436 160.9438 162.8144 0
M  V30 199 O  153.6841 159.7713 162.4416 0
M  V30 200 C  153.3827 163.0653 161.4383 0
M  V30 201 C  154.2333 162.6236 160.2208 0
M  V30 202 C  153.4105 161.8588 159.1690 0
M  V30 203 C  154.9012 163.8587 159.5905 0
M  V30 204 N  154.6674 161.3631 163.6960 0
M  V30 205 C  155.7345 160.4923 164.2041 0 CFG=2
M  V30 206 C  155.1670 159.3820 165.1183 0
M  V30 207 O  155.6987 158.2699 165.1535 0
M  V30 208 C  156.8265 161.3533 164.9043 0 CFG=2
M  V30 209 C  158.1832 160.6292 165.0447 0
M  V30 210 C  156.4140 161.9161 166.2826 0
M  V30 211 C  158.8511 160.2172 163.7240 0
M  V30 212 N  153.7239 156.7763 162.6650 0
M  V30 213 C  154.8510 156.0412 162.0832 0 CFG=2
M  V30 214 C  155.5330 155.0972 163.0851 0
M  V30 215 O  156.1210 154.0978 162.6678 0
M  V30 216 C  155.8875 157.0198 161.4854 0
M  V30 217 C  155.6379 157.1625 160.0005 0
M  V30 218 C  154.7394 158.1382 159.5273 0
M  V30 219 C  156.1894 156.2180 159.1089 0
M  V30 220 C  154.3552 158.1390 158.1762 0
M  V30 221 C  155.7823 156.2057 157.7627 0
M  V30 222 C  154.8467 157.1497 157.3037 0
M  V30 223 N  155.3998 155.3279 164.3978 0
M  V30 224 C  155.9495 154.4479 165.4408 0 CFG=2
M  V30 225 C  155.1960 153.0997 165.4717 0
M  V30 226 O  155.7723 152.0723 165.8191 0
M  V30 227 C  155.8639 155.1193 166.8290 0
M  V30 228 O  156.6504 156.2997 166.9010 0
M  V30 229 N  157.2426 150.8571 163.2619 0
M  V30 230 C  158.4717 150.4809 163.9667 0 CFG=2
M  V30 231 C  158.2167 149.3484 164.9841 0
M  V30 232 O  159.1195 148.5690 165.2814 0
M  V30 233 C  159.0175 151.7363 164.6840 0
M  V30 234 C  160.4139 151.5730 165.3351 0
M  V30 235 C  160.4762 152.0317 166.7966 0
M  V30 236 O  159.7383 152.9144 167.2318 0
M  V30 237 N  161.3471 151.4182 167.5849 0
M  V30 238 N  165.2337 165.3484 149.3979 0
M  V30 239 C  165.4276 165.9564 150.7242 0 CFG=2
M  V30 240 C  165.8501 167.4469 150.7060 0
M  V30 241 O  165.2198 168.2216 151.4318 0
M  V30 242 C  166.4078 165.1136 151.5635 0
M  V30 243 C  165.8800 163.7040 151.9135 0
M  V30 244 C  164.7083 163.7249 152.8993 0
M  V30 245 O  164.8151 164.2954 153.9795 0
M  V30 246 N  163.5867 163.1041 152.5533 0
M  V30 247 N  162.6562 169.2871 149.2987 0
M  V30 248 C  161.6731 169.2531 150.3842 0 CFG=2
M  V30 249 C  161.9295 170.3697 151.4083 0
M  V30 250 O  161.0147 171.1304 151.7240 0
M  V30 251 C  161.7093 167.8607 151.0558 0
M  V30 252 C  160.9267 167.7100 152.3516 0
M  V30 253 C  159.5183 167.6363 152.3389 0
M  V30 254 C  161.6170 167.6509 153.5810 0
M  V30 255 C  158.8049 167.4938 153.5455 0
M  V30 256 C  160.9048 167.5189 154.7859 0
M  V30 257 C  159.5006 167.4396 154.7685 0
M  V30 258 N  163.1798 170.4938 151.8803 0
M  V30 259 C  163.6085 171.4710 152.8783 0 CFG=2
M  V30 260 C  163.4066 172.9213 152.4138 0
M  V30 261 O  162.9646 173.7645 153.1971 0
M  V30 262 C  165.0853 171.2280 153.2113 0
M  V30 263 N  159.4492 173.4004 152.2940 0
M  V30 264 C  159.0536 173.4040 153.7009 0 CFG=2
M  V30 265 C  159.3545 174.7407 154.3982 0
M  V30 266 O  158.4489 175.3519 154.9730 0
M  V30 267 C  159.7578 172.2211 154.3959 0
M  V30 268 C  159.6043 172.1267 155.9017 0
M  V30 269 C  158.3247 172.0176 156.4858 0
M  V30 270 C  160.7517 172.1431 156.7229 0
M  V30 271 C  158.1984 171.9053 157.8831 0
M  V30 272 C  160.6246 172.0255 158.1178 0
M  V30 273 C  159.3480 171.9028 158.6978 0
M  V30 274 N  154.3308 169.9544 147.1800 0
M  V30 275 C  154.5152 168.7366 147.9791 0 CFG=2
M  V30 276 C  153.8028 167.5293 147.3458 0
M  V30 277 O  154.3663 166.4335 147.3483 0
M  V30 278 C  153.9972 168.9048 149.4279 0
M  V30 279 C  154.8984 169.6092 150.4348 0
M  V30 280 C  156.3006 169.4149 150.4437 0
M  V30 281 C  154.3087 170.4073 151.4387 0
M  V30 282 C  157.0962 170.0169 151.4377 0
M  V30 283 C  155.1052 170.9878 152.4429 0
M  V30 284 C  156.4962 170.7893 152.4466 0
M  V30 285 N  161.3953 156.0422 142.7470 0
M  V30 286 C  161.6207 154.8615 143.5759 0 CFG=2
M  V30 287 C  161.2897 153.5809 142.7927 0
M  V30 288 O  162.0812 152.6349 142.8022 0
M  V30 289 C  160.7676 154.9442 144.8634 0
M  V30 290 C  161.2782 154.0491 145.9805 0
M  V30 291 C  161.0261 152.6601 145.9724 0
M  V30 292 C  162.0676 154.6050 147.0076 0
M  V30 293 C  161.5999 151.8335 146.9562 0
M  V30 294 C  162.6195 153.7809 148.0058 0
M  V30 295 C  162.3970 152.3925 147.9712 0
M  V30 296 N  164.1036 153.1441 139.8951 0
M  V30 297 C  165.3841 152.8177 140.5389 0 CFG=2
M  V30 298 C  165.4287 151.3504 140.9876 0
M  V30 299 O  166.3074 150.6054 140.5589 0
M  V30 300 C  165.6439 153.7484 141.7529 0
M  V30 301 C  167.0183 153.5271 142.4467 0
M  V30 302 C  167.1150 153.9752 143.9096 0
M  V30 303 O  168.0597 153.6006 144.6002 0
M  V30 304 N  166.1585 154.7556 144.4111 0
M  V30 305 N  164.4761 150.9711 141.8497 0
M  V30 306 C  164.4527 149.6550 142.4648 0
M  V30 307 C  164.1211 148.5523 141.4496 0
M  V30 308 O  164.6223 147.4398 141.6065 0
M  V30 309 N  167.6934 148.2233 139.1444 0
M  V30 310 C  168.7130 147.6052 140.0019 0 CFG=2
M  V30 311 C  168.3581 146.1745 140.4343 0
M  V30 312 O  169.2606 145.3434 140.5311 0
M  V30 313 C  169.0241 148.4800 141.2368 0
M  V30 314 C  170.0166 149.6066 141.0049 0
M  V30 315 C  171.3755 149.3164 140.7582 0
M  V30 316 C  169.5938 150.9511 140.9882 0
M  V30 317 C  172.2765 150.3503 140.5373 0
M  V30 318 C  170.5115 151.9686 140.7773 0
M  V30 319 C  171.8470 151.6705 140.5451 0
M  V30 320 N  173.7639 153.6888 146.6231 0
M  V30 321 C  173.9270 154.3193 147.9349 0 CFG=2
M  V30 322 C  174.9212 155.4928 147.9172 0
M  V30 323 O  174.6002 156.5404 148.4773 0
M  V30 324 C  174.3484 153.2671 149.0022 0
M  V30 325 C  174.9629 153.8189 150.3106 0
M  V30 326 C  173.1491 152.3515 149.3147 0
M  V30 327 N  173.4031 158.4291 145.6754 0
M  V30 328 C  172.2621 159.0319 146.3489 0 CFG=2
M  V30 329 C  172.7080 159.9054 147.5360 0
M  V30 330 O  172.2512 161.0440 147.6432 0
M  V30 331 C  171.3420 157.8664 146.7514 0
M  V30 332 C  169.9783 158.2129 147.3819 0
M  V30 333 C  168.9595 157.0602 147.3064 0
M  V30 334 O  167.8081 157.2269 147.7028 0
M  V30 335 N  169.3291 155.8993 146.7626 0
M  V30 336 N  174.3365 158.0348 163.8969 0
M  V30 337 C  173.2059 157.7583 164.7887 0 CFG=2
M  V30 338 C  172.1162 156.9157 164.1042 0
M  V30 339 O  171.6190 155.9528 164.6886 0
M  V30 340 C  172.5772 159.0831 165.2570 0
M  V30 341 N  171.7875 157.2410 162.8454 0
M  V30 342 C  170.8113 156.5056 162.0389 0
M  V30 343 C  171.3165 155.1116 161.6585 0
M  V30 344 O  170.5495 154.1513 161.6428 0
M  V30 345 N  171.0102 153.0480 165.0150 0
M  V30 346 C  169.5889 152.7394 165.1836 0 CFG=2
M  V30 347 C  169.0974 151.6341 164.2241 0
M  V30 348 O  168.4817 150.6600 164.6586 0
M  V30 349 C  168.7967 154.0703 165.1176 0
M  V30 350 C  167.2662 153.9971 164.9091 0
M  V30 351 C  166.8465 154.0532 163.4399 0
M  V30 352 O  167.1945 155.0533 162.7751 0
M  V30 353 O  166.1905 153.0859 163.0035 0 CHG=-1
M  V30 354 N  169.4345 151.7287 162.9327 0
M  V30 355 C  169.0160 150.7520 161.9252 0 CFG=2
M  V30 356 C  169.7771 149.4161 162.0584 0
M  V30 357 O  169.2274 148.3543 161.7529 0
M  V30 358 C  169.2401 151.3492 160.5268 0
M  V30 359 C  168.1940 152.4126 160.1505 0
M  V30 360 S  166.5729 151.7299 159.7008 0
M  V30 361 C  165.6161 153.2609 159.5403 0
M  V30 362 N  171.4917 159.0943 170.2439 0
M  V30 363 C  170.0789 159.4286 170.4458 0 CFG=2
M  V30 364 C  169.9093 160.8453 171.0267 0
M  V30 365 O  169.0972 161.6244 170.5309 0
M  V30 366 C  169.4372 158.3852 171.3904 0
M  V30 367 C  169.1575 157.0245 170.7172 0
M  V30 368 C  167.8936 157.0480 169.8639 0
M  V30 369 O  166.7993 157.2682 170.3759 0
M  V30 370 N  168.0223 156.8214 168.5618 0
M  V30 371 N  172.0766 163.3613 170.8593 0
M  V30 372 C  172.7174 164.3388 169.9765 0 CFG=2
M  V30 373 C  171.7310 165.1276 169.1005 0
M  V30 374 O  171.9833 166.3024 168.8481 0
M  V30 375 C  173.7885 163.6548 169.0991 0
M  V30 376 C  174.5987 164.6269 168.2116 0
M  V30 377 S  175.4402 166.0024 169.0502 0
M  V30 378 C  176.5142 165.1068 170.2014 0
M  V30 379 N  170.6023 164.5378 168.6743 0
M  V30 380 C  169.5591 165.2321 167.9024 0 CFG=2
M  V30 381 C  169.0369 166.4538 168.6727 0
M  V30 382 O  169.0440 167.5735 168.1647 0
M  V30 383 C  168.4069 164.2570 167.5828 0
M  V30 384 C  167.2424 164.8907 166.7907 0
M  V30 385 S  165.9134 163.7421 166.3476 0
M  V30 386 C  165.3131 163.2956 167.9997 0
M  V30 387 N  168.6783 166.2299 169.9373 0
M  V30 388 C  168.1474 167.2224 170.8570 0 CFG=2
M  V30 389 C  169.2095 168.2926 171.1626 0
M  V30 390 O  168.8700 169.4767 171.2261 0
M  V30 391 C  167.7161 166.5158 172.1578 0
M  V30 392 C  166.7081 165.3860 171.9844 0
M  V30 393 C  167.1416 164.0998 171.5966 0
M  V30 394 C  165.3341 165.6066 172.2124 0
M  V30 395 C  166.2137 163.0622 171.3936 0
M  V30 396 C  164.4089 164.5573 172.0351 0
M  V30 397 C  164.8433 163.2901 171.6130 0
M  V30 398 O  163.9341 162.2896 171.4343 0
M  V30 399 N  169.6341 170.3999 167.8035 0
M  V30 400 C  168.4748 171.3012 167.7412 0 CFG=2
M  V30 401 C  168.7076 172.5431 168.6191 0
M  V30 402 O  168.5668 173.6760 168.1538 0
M  V30 403 C  167.1863 170.5711 168.1988 0
M  V30 404 C  166.4139 169.7594 167.1659 0
M  V30 405 C  167.0628 168.9346 166.2201 0
M  V30 406 C  165.0031 169.7980 167.1875 0
M  V30 407 C  166.3096 168.1379 165.3348 0
M  V30 408 C  164.2501 169.0185 166.2897 0
M  V30 409 C  164.9035 168.1756 165.3719 0
M  V30 410 O  164.1811 167.3952 164.5198 0
M  V30 411 N  169.1538 174.7011 158.5276 0
M  V30 412 C  168.8594 173.6440 159.4943 0 CFG=2
M  V30 413 C  168.1901 172.4416 158.8082 0
M  V30 414 O  168.7074 171.3264 158.8788 0
M  V30 415 C  167.9923 174.2148 160.6461 0
M  V30 416 C  167.4061 173.1801 161.6000 0
M  V30 417 C  168.1940 172.6265 162.6314 0
M  V30 418 C  166.0788 172.7302 161.4202 0
M  V30 419 C  167.6625 171.6269 163.4698 0
M  V30 420 C  165.5555 171.7167 162.2445 0
M  V30 421 C  166.3479 171.1650 163.2678 0
M  V30 422 N  167.0722 172.6883 158.1098 0
M  V30 423 C  166.2284 171.6639 157.4927 0 CFG=2
M  V30 424 C  167.0176 170.8510 156.4523 0
M  V30 425 O  167.0594 169.6263 156.5229 0
M  V30 426 C  164.9877 172.3125 156.8273 0
M  V30 427 O  164.1008 172.9158 157.7579 0
M  V30 428 N  168.1056 167.0271 157.8492 0
M  V30 429 C  167.3030 166.0105 157.1595 0 CFG=2
M  V30 430 C  168.1771 165.2249 156.1628 0
M  V30 431 O  168.0238 164.0104 156.0334 0
M  V30 432 C  166.1292 166.6626 156.3939 0
M  V30 433 C  165.1078 167.4829 157.1801 0
M  V30 434 C  165.0763 167.5055 158.5938 0
M  V30 435 C  164.1649 168.2496 156.4614 0
M  V30 436 C  164.1246 168.2902 159.2722 0
M  V30 437 C  163.2122 169.0338 157.1403 0
M  V30 438 C  163.1924 169.0549 158.5467 0
M  V30 439 N  170.4773 162.8596 158.3796 0
M  V30 440 C  169.6077 161.7600 158.7923 0 CFG=2
M  V30 441 C  169.3825 160.7664 157.6364 0
M  V30 442 O  169.5516 159.5601 157.8248 0
M  V30 443 C  168.2652 162.3363 159.2941 0
M  V30 444 C  168.3708 162.9746 160.6892 0
M  V30 445 S  166.8707 163.8439 161.2156 0
M  V30 446 C  167.3318 164.3124 162.9046 0
M  V30 447 N  169.0840 161.2770 156.4309 0
M  V30 448 C  168.8822 160.4954 155.2103 0 CFG=2
M  V30 449 C  170.1380 159.7128 154.7955 0
M  V30 450 O  170.0402 158.5243 154.4920 0
M  V30 451 C  168.4399 161.4260 154.0721 0
M  V30 452 N  170.4281 156.7259 157.1939 0
M  V30 453 C  169.4186 155.7347 156.8283 0 CFG=2
M  V30 454 C  169.8356 154.9567 155.5660 0
M  V30 455 O  169.9780 153.7369 155.6275 0
M  V30 456 C  168.0623 156.4426 156.6275 0
M  V30 457 C  167.4476 156.9677 157.9481 0
M  V30 458 C  166.3722 158.0429 157.7537 0
M  V30 459 O  166.1749 158.5662 156.6625 0
M  V30 460 N  165.6588 158.3962 158.8157 0
M  V30 461 N  170.1156 155.6457 154.4505 0
M  V30 462 C  170.5026 155.0471 153.1656 0 CFG=2
M  V30 463 C  171.7968 154.2102 153.2741 0
M  V30 464 O  171.8865 153.1215 152.7033 0
M  V30 465 C  170.5792 156.1655 152.0886 0
M  V30 466 C  171.1717 155.7183 150.7355 0
M  V30 467 C  169.1943 156.7926 151.8341 0
M  V30 468 N  171.1819 150.5751 154.7339 0
M  V30 469 C  170.4880 149.6414 153.8434 0 CFG=2
M  V30 470 C  171.4765 148.9438 152.8844 0
M  V30 471 O  171.1775 147.8861 152.3349 0
M  V30 472 C  169.4655 150.4437 153.0041 0
M  V30 473 C  168.4254 151.2643 153.7676 0
M  V30 474 C  168.0390 150.9423 155.0898 0
M  V30 475 C  167.8322 152.3782 153.1354 0
M  V30 476 C  167.1034 151.7405 155.7748 0
M  V30 477 C  166.8920 153.1741 153.8191 0
M  V30 478 C  166.5298 152.8581 155.1417 0
M  V30 479 N  183.2982 144.7909 152.0588 0
M  V30 480 C  184.4143 143.9078 152.4070 0 CFG=2
M  V30 481 C  184.0779 142.4140 152.2928 0
M  V30 482 O  184.8724 141.6801 151.7047 0
M  V30 483 C  184.9520 144.2593 153.8012 0
M  V30 484 H  160.4449 161.4050 172.4547 0
M  V30 485 H  161.3214 163.2267 170.5165 0
M  V30 486 H  159.6669 160.6764 170.3698 0
M  V30 487 H  161.3584 160.8511 170.2502 0
M  V30 488 H  159.5067 162.0420 168.1434 0
M  V30 489 H  161.6265 162.0308 166.7898 0
M  V30 490 H  161.7553 163.0961 168.1844 0
M  V30 491 H  162.5144 161.5038 168.2070 0
M  V30 492 H  160.2940 160.0111 166.7936 0
M  V30 493 H  160.8713 159.3159 168.2930 0
M  V30 494 H  159.1561 159.6593 168.0843 0
M  V30 495 H  159.9550 166.1492 172.1290 0
M  V30 496 H  161.2677 168.6849 172.2224 0
M  V30 497 H  161.3903 166.4616 170.1176 0
M  V30 498 H  162.3165 166.4926 171.5875 0
M  V30 499 H  163.5385 168.4950 170.8435 0
M  V30 500 H  162.5809 168.6089 169.3864 0
M  V30 501 H  163.7341 165.7173 167.1493 0
M  V30 502 H  162.4572 165.4289 168.3341 0
M  V30 503 H  162.5225 166.9609 167.4548 0
M  V30 504 H  158.8600 167.2851 169.9601 0
M  V30 505 H  159.0825 169.5963 168.1793 0
M  V30 506 H  156.8088 167.8004 167.6390 0
M  V30 507 H  158.2731 166.8910 167.8639 0
M  V30 508 H  157.9771 169.2537 165.9450 0
M  V30 509 H  157.9728 167.5676 165.4992 0
M  V30 510 H  161.3027 168.8978 163.9396 0
M  V30 511 H  159.7434 168.1260 163.6130 0
M  V30 512 H  159.8077 169.8121 164.1511 0
M  V30 513 H  159.4434 171.7122 169.8748 0
M  V30 514 H  160.7654 173.8381 168.6103 0
M  V30 515 H  159.1800 171.6621 167.1481 0
M  V30 516 H  160.6657 171.3238 167.9847 0
M  V30 517 H  159.3317 173.5737 165.2323 0
M  V30 518 H  162.6894 171.4235 166.8866 0
M  V30 519 H  160.6841 174.1364 163.2402 0
M  V30 520 H  164.0323 171.9802 164.8851 0
M  V30 521 H  163.0365 173.3491 163.0582 0
M  V30 522 H  159.5768 150.3739 173.4352 0
M  V30 523 H  159.0600 153.1241 174.1385 0
M  V30 524 H  161.0516 151.6562 172.4009 0
M  V30 525 H  161.3176 152.5913 173.8197 0
M  V30 526 H  162.2070 154.0364 172.2882 0
M  V30 527 H  160.5962 154.6840 172.3000 0
M  V30 528 H  160.3545 154.0669 168.7691 0
M  V30 529 H  159.9471 155.1290 170.1078 0
M  V30 530 H  158.6591 151.3075 171.0536 0
M  V30 531 H  157.6228 153.3998 169.5423 0
M  V30 532 H  158.5030 151.1359 168.7735 0
M  V30 533 H  157.1304 151.7598 167.9158 0
M  V30 534 H  156.8932 149.8822 170.0163 0
M  V30 535 H  156.1823 155.2064 172.1952 0
M  V30 536 H  156.2178 158.0510 171.9317 0
M  V30 537 H  156.5608 155.9850 169.6761 0
M  V30 538 H  157.9643 155.4880 171.4021 0
M  V30 539 H  158.1348 157.6549 168.7271 0
M  V30 540 H  156.5450 158.3748 168.8963 0
M  V30 541 H  157.8119 158.7599 170.0590 0
M  V30 542 H  155.4370 149.4330 154.9645 0
M  V30 543 H  157.6409 148.9902 153.2070 0
M  V30 544 H  157.0179 151.1022 155.3096 0
M  V30 545 H  156.7606 151.2376 153.5967 0
M  V30 546 H  160.0647 150.1939 153.2754 0
M  V30 547 H  161.8158 152.0257 153.5395 0
M  V30 548 H  157.1716 153.7630 155.5480 0
M  V30 549 H  161.9990 154.6642 154.7222 0
M  V30 550 H  158.1797 155.9353 156.2402 0
M  V30 551 H  160.5839 156.3825 155.8435 0
M  V30 552 H  158.3348 145.4583 154.5934 0
M  V30 553 H  159.5964 143.3699 153.0874 0
M  V30 554 H  158.8052 146.2393 152.5286 0
M  V30 555 H  157.1060 144.3089 152.7094 0
M  V30 556 H  157.7844 143.6842 151.2389 0
M  V30 557 H  159.2717 145.9497 150.1011 0
M  V30 558 H  160.7426 145.9909 151.0258 0
M  V30 559 H  160.1240 144.4456 150.4381 0
M  V30 560 H  155.6545 145.2806 151.1894 0
M  V30 561 H  156.8351 146.5815 151.2779 0
M  V30 562 H  156.8654 145.4415 149.9351 0
M  V30 563 H  160.7230 146.4057 154.4867 0
M  V30 564 H  163.2937 146.4905 153.2148 0
M  V30 565 H  162.1023 147.8947 155.6725 0
M  V30 566 H  161.8658 148.4292 154.0393 0
M  V30 567 H  164.6294 148.3484 155.3113 0
M  V30 568 H  165.1945 149.9605 153.5105 0
M  V30 569 H  164.6424 148.4426 152.8234 0
M  V30 570 H  163.5638 149.8360 152.8572 0
M  V30 571 H  164.3386 150.7726 155.7372 0
M  V30 572 H  162.6496 150.6613 155.2539 0
M  V30 573 H  163.2170 149.8067 156.6803 0
M  V30 574 H  165.3638 142.2919 153.7972 0
M  V30 575 H  164.0630 139.7438 154.1054 0
M  V30 576 H  162.9439 141.7247 153.2226 0
M  V30 577 H  162.8359 140.3749 152.1568 0
M  V30 578 H  164.7623 143.5842 152.6327 0
M  V30 579 H  163.4789 140.5398 149.8529 0
M  V30 580 H  165.5939 144.9176 150.7463 0
M  V30 581 H  164.3028 141.9100 147.9954 0
M  V30 582 H  165.3547 144.0952 148.4355 0
M  V30 583 H  158.3237 144.2726 145.4964 0
M  V30 584 H  157.9060 145.5236 147.9750 0
M  V30 585 H  160.4498 145.5731 148.0242 0
M  V30 586 H  159.7754 144.0011 147.6155 0
M  V30 587 H  160.4554 145.0250 146.3577 0
M  V30 588 H  159.3465 146.8546 144.9593 0
M  V30 589 H  159.8159 149.4385 146.0728 0
M  V30 590 H  160.4384 150.0010 143.6901 0
M  V30 591 H  159.8494 148.4325 143.1831 0
M  V30 592 H  163.0462 147.0421 143.8028 0
M  V30 593 H  161.5969 147.0844 142.8353 0
M  V30 594 H  157.3295 149.9057 148.2121 0
M  V30 595 H  157.2145 151.7919 150.4132 0
M  V30 596 H  159.5074 151.0329 148.5701 0
M  V30 597 H  158.5268 149.1326 149.9418 0
M  V30 598 H  158.7966 150.0555 151.3754 0
M  V30 599 H  160.9663 152.0003 150.4267 0
M  V30 600 H  160.0015 153.2167 149.6478 0
M  V30 601 H  159.5149 152.5928 151.2153 0
M  V30 602 H  160.5429 148.3130 150.9808 0
M  V30 603 H  160.9918 149.0800 149.4603 0
M  V30 604 H  161.2845 149.8946 150.9995 0
M  V30 605 H  156.1948 155.7725 149.8634 0
M  V30 606 H  156.7340 158.2585 151.1745 0
M  V30 607 H  157.9831 158.7560 149.0143 0
M  V30 608 H  157.4041 157.2548 148.3646 0
M  V30 609 H  157.9428 156.2024 151.6715 0
M  V30 610 H  160.1680 157.7234 148.2639 0
M  V30 611 H  159.9524 155.0980 152.4883 0
M  V30 612 H  162.2196 156.6512 149.1608 0
M  V30 613 H  162.1109 155.3140 151.2620 0
M  V30 614 H  153.5649 159.1127 152.0769 0
M  V30 615 H  153.0868 160.7553 154.3699 0
M  V30 616 H  155.5963 160.1792 152.7354 0
M  V30 617 H  154.4194 158.3512 154.1882 0
M  V30 618 H  154.9483 159.2776 155.5535 0
M  V30 619 H  156.8896 161.0922 154.7141 0
M  V30 620 H  156.0791 162.3266 153.8001 0
M  V30 621 H  155.3977 161.7774 155.3344 0
M  V30 622 H  156.5193 157.3844 154.9751 0
M  V30 623 H  156.8263 158.1101 153.4139 0
M  V30 624 H  157.3527 158.9225 154.8838 0
M  V30 625 H  154.4716 161.6454 151.1461 0
M  V30 626 H  154.4871 164.4525 151.6517 0
M  V30 627 H  154.6478 164.5558 149.0813 0
M  V30 628 H  154.5018 162.8216 149.0834 0
M  V30 629 H  156.5084 165.4804 150.9311 0
M  V30 630 H  156.5901 161.6834 148.8623 0
M  V30 631 H  158.9544 165.3485 151.2254 0
M  V30 632 H  159.0409 161.6067 149.0981 0
M  V30 633 H  160.8463 164.0444 150.9536 0
M  V30 634 H  152.0277 164.8240 153.7637 0
M  V30 635 H  152.1577 167.2209 155.2999 0
M  V30 636 H  153.7915 167.8957 153.2769 0
M  V30 637 H  153.5987 166.2515 152.7956 0
M  V30 638 H  154.8712 164.4971 153.9764 0
M  V30 639 H  154.7425 168.5346 155.4761 0
M  V30 640 H  156.6589 163.9511 155.5841 0
M  V30 641 H  156.5264 167.9781 157.1136 0
M  V30 642 H  158.2916 164.9791 156.9316 0
M  V30 643 H  149.6072 170.1683 155.0287 0
M  V30 644 H  149.6842 172.7597 156.2614 0
M  V30 645 H  150.7105 173.3401 153.8768 0
M  V30 646 H  150.8205 171.6149 153.7057 0
M  V30 647 H  151.5611 174.4024 156.1290 0
M  V30 648 H  152.8097 170.5398 154.6532 0
M  V30 649 H  153.5799 174.4952 157.5310 0
M  V30 650 H  154.8096 170.6739 156.0807 0
M  V30 651 H  155.1922 172.6380 157.5078 0
M  V30 652 H  150.7838 169.5112 163.8502 0
M  V30 653 H  150.0791 167.0966 162.5459 0
M  V30 654 H  152.0013 169.3434 161.8162 0
M  V30 655 H  150.3425 169.1854 161.3167 0
M  V30 656 H  150.5083 166.1094 160.5127 0
M  V30 657 H  152.9615 169.5876 159.6588 0
M  V30 658 H  151.3787 165.0070 158.4867 0
M  V30 659 H  153.8012 168.4843 157.6289 0
M  V30 660 H  153.0596 166.1601 157.0586 0
M  V30 661 H  153.3890 168.2244 163.5551 0
M  V30 662 H  154.6243 165.8187 162.6809 0
M  V30 663 H  156.5412 166.6733 164.1725 0
M  V30 664 H  155.5333 168.0265 164.5973 0
M  V30 665 H  156.4448 166.1432 161.4201 0
M  V30 666 H  156.2813 169.9699 163.4314 0
M  V30 667 H  157.4031 167.2289 159.4279 0
M  V30 668 H  157.2666 171.0483 161.4274 0
M  V30 669 H  157.8310 169.6705 159.4216 0
M  V30 670 H  152.0837 163.6090 163.4811 0
M  V30 671 H  151.9815 161.4275 161.6895 0
M  V30 672 H  154.0168 163.6677 162.0878 0
M  V30 673 H  152.6056 163.7418 161.0796 0
M  V30 674 H  155.0337 161.9641 160.5602 0
M  V30 675 H  154.0291 161.5724 158.3178 0
M  V30 676 H  152.9879 160.9416 159.5796 0
M  V30 677 H  152.5867 162.4650 158.7903 0
M  V30 678 H  155.4416 163.6217 158.6762 0
M  V30 679 H  154.1657 164.6200 159.3322 0
M  V30 680 H  155.6101 164.3173 160.2782 0
M  V30 681 H  154.6687 162.3372 163.9832 0
M  V30 682 H  156.1717 160.0073 163.3313 0
M  V30 683 H  157.0055 162.2102 164.2552 0
M  V30 684 H  158.0807 159.7542 165.6879 0
M  V30 685 H  158.8698 161.3065 165.5544 0
M  V30 686 H  157.1368 162.6503 166.6382 0
M  V30 687 H  155.4484 162.4107 166.2377 0
M  V30 688 H  156.3480 161.1351 167.0408 0
M  V30 689 H  158.3052 159.4248 163.2131 0
M  V30 690 H  158.9345 161.0639 163.0453 0
M  V30 691 H  159.8595 159.8443 163.9044 0
M  V30 692 H  153.8554 157.7447 162.9381 0
M  V30 693 H  154.4795 155.3947 161.2840 0
M  V30 694 H  156.9091 156.6580 161.6174 0
M  V30 695 H  155.8538 157.9947 161.9734 0
M  V30 696 H  154.3123 158.8644 160.2026 0
M  V30 697 H  156.8676 155.4556 159.4665 0
M  V30 698 H  153.6625 158.8856 157.8250 0
M  V30 699 H  156.1523 155.4448 157.0930 0
M  V30 700 H  154.5056 157.1110 156.2809 0
M  V30 701 H  154.8781 156.1436 164.6985 0
M  V30 702 H  156.9986 154.2423 165.2170 0
M  V30 703 H  156.2542 154.4302 167.5790 0
M  V30 704 H  154.8391 155.3297 167.1276 0
M  V30 705 H  156.3395 156.9306 166.2508 0
M  V30 706 H  156.8404 151.7553 163.4901 0
M  V30 707 H  159.2014 150.1321 163.2331 0
M  V30 708 H  158.2865 152.0498 165.4282 0
M  V30 709 H  159.0769 152.5637 163.9766 0
M  V30 710 H  161.1485 152.1317 164.7620 0
M  V30 711 H  160.7539 150.5395 165.2800 0
M  V30 712 H  161.4423 151.7359 168.5546 0
M  V30 713 H  161.9539 150.7037 167.2216 0
M  V30 714 H  165.8518 164.6009 149.1189 0
M  V30 715 H  164.4555 165.9349 151.2194 0
M  V30 716 H  166.6382 165.6387 152.4937 0
M  V30 717 H  167.3573 165.0382 151.0396 0
M  V30 718 H  166.6766 163.1363 152.3929 0
M  V30 719 H  165.6114 163.1538 151.0113 0
M  V30 720 H  162.7995 163.0808 153.1972 0
M  V30 721 H  163.4983 162.6332 151.6664 0
M  V30 722 H  163.1980 168.4401 149.1404 0
M  V30 723 H  160.6820 169.4152 149.9565 0
M  V30 724 H  162.7413 167.5886 151.2658 0
M  V30 725 H  161.3582 167.1036 150.3583 0
M  V30 726 H  158.9803 167.6786 151.4036 0
M  V30 727 H  162.6956 167.7115 153.6076 0
M  V30 728 H  157.7255 167.4242 153.5380 0
M  V30 729 H  161.4357 167.4726 155.7250 0
M  V30 730 H  158.9622 167.3359 155.6980 0
M  V30 731 H  163.8741 169.8314 151.5512 0
M  V30 732 H  163.0162 171.3182 153.7824 0
M  V30 733 H  165.4541 171.9774 153.9108 0
M  V30 734 H  165.2308 170.2484 153.6683 0
M  V30 735 H  165.7170 171.2799 152.3247 0
M  V30 736 H  160.0833 172.6575 152.0029 0
M  V30 737 H  157.9735 173.2590 153.7461 0
M  V30 738 H  160.8226 172.2566 154.1690 0
M  V30 739 H  159.4029 171.2811 153.9715 0
M  V30 740 H  157.4381 172.0119 155.8689 0
M  V30 741 H  161.7394 172.2425 156.2962 0
M  V30 742 H  157.2217 171.8112 158.3353 0
M  V30 743 H  161.5098 172.0344 158.7395 0
M  V30 744 H  159.2529 171.8093 159.7696 0
M  V30 745 H  153.7808 170.7108 147.5683 0
M  V30 746 H  155.5750 168.4873 147.9874 0
M  V30 747 H  153.8129 167.9201 149.8637 0
M  V30 748 H  153.0225 169.3922 149.4138 0
M  V30 749 H  156.7892 168.7966 149.7073 0
M  V30 750 H  153.2396 170.5606 151.4605 0
M  V30 751 H  158.1682 169.8832 151.4381 0
M  V30 752 H  154.6516 171.5873 153.2157 0
M  V30 753 H  157.1019 171.2278 153.2235 0
M  V30 754 H  160.6697 156.6910 143.0447 0
M  V30 755 H  162.6775 154.8452 143.8502 0
M  V30 756 H  159.7211 154.7109 144.6608 0
M  V30 757 H  160.7681 155.9683 145.2379 0
M  V30 758 H  160.4243 152.2151 145.1937 0
M  V30 759 H  162.2605 155.6670 147.0275 0
M  V30 760 H  161.4390 150.7663 146.9368 0
M  V30 761 H  163.2205 154.2105 148.7945 0
M  V30 762 H  162.8289 151.7560 148.7295 0
M  V30 763 H  163.5769 153.8973 140.3191 0
M  V30 764 H  166.1745 152.9795 139.8036 0
M  V30 765 H  164.8298 153.6068 142.4661 0
M  V30 766 H  165.5802 154.7904 141.4476 0
M  V30 767 H  167.8050 154.0165 141.8710 0
M  V30 768 H  167.2796 152.4717 142.4712 0
M  V30 769 H  166.2058 155.0550 145.3736 0
M  V30 770 H  165.4092 155.0955 143.8257 0
M  V30 771 H  163.7681 151.6317 142.1435 0
M  V30 772 H  163.7144 149.6811 143.2578 0
M  V30 773 H  165.4142 149.4464 142.9376 0
M  V30 774 H  167.1276 148.9470 139.5690 0
M  V30 775 H  169.6285 147.5183 139.4124 0
M  V30 776 H  169.4503 147.8649 142.0313 0
M  V30 777 H  168.1007 148.8850 141.6530 0
M  V30 778 H  171.7219 148.2929 140.7516 0
M  V30 779 H  168.5651 151.2029 141.1701 0
M  V30 780 H  173.3197 150.1301 140.3676 0
M  V30 781 H  170.1850 152.9966 140.8041 0
M  V30 782 H  172.5558 152.4695 140.3816 0
M  V30 783 H  174.1305 152.7493 146.5381 0
M  V30 784 H  172.9558 154.7272 148.2253 0
M  V30 785 H  175.1214 152.6420 148.5538 0
M  V30 786 H  175.1749 153.0184 151.0148 0
M  V30 787 H  175.9147 154.3220 150.1394 0
M  V30 788 H  174.2991 154.5226 150.8084 0
M  V30 789 H  173.4507 151.4732 149.8784 0
M  V30 790 H  172.3877 152.8771 149.8906 0
M  V30 791 H  172.6730 151.9829 148.4063 0
M  V30 792 H  173.4916 157.4215 145.7378 0
M  V30 793 H  171.7345 159.6688 145.6349 0
M  V30 794 H  171.8724 157.1745 147.4091 0
M  V30 795 H  171.1481 157.3408 145.8164 0
M  V30 796 H  169.5441 159.0706 146.8651 0
M  V30 797 H  170.1050 158.5092 148.4246 0
M  V30 798 H  168.6609 155.1500 146.6444 0
M  V30 799 H  170.2748 155.7701 146.4269 0
M  V30 800 H  174.5291 159.0043 163.6753 0
M  V30 801 H  173.5753 157.2015 165.6517 0
M  V30 802 H  171.7993 158.8988 165.9997 0
M  V30 803 H  173.3063 159.7468 165.7168 0
M  V30 804 H  172.1119 159.6287 164.4377 0
M  V30 805 H  172.2623 158.0286 162.4212 0
M  V30 806 H  170.6042 157.0650 161.1264 0
M  V30 807 H  169.8671 156.4171 162.5798 0
M  V30 808 H  171.2500 154.0054 164.7717 0
M  V30 809 H  169.4617 152.3356 166.1903 0
M  V30 810 H  169.2247 154.6998 164.3360 0
M  V30 811 H  168.9862 154.6158 166.0425 0
M  V30 812 H  166.7983 154.8545 165.3940 0
M  V30 813 H  166.8452 153.1154 165.3948 0
M  V30 814 H  169.9015 152.5740 162.6157 0
M  V30 815 H  167.9548 150.5353 162.0544 0
M  V30 816 H  169.2172 150.5651 159.7679 0
M  V30 817 H  170.2373 151.7860 160.4776 0
M  V30 818 H  168.5525 152.9952 159.3029 0
M  V30 819 H  168.0717 153.1240 160.9658 0
M  V30 820 H  164.5772 153.0301 159.3047 0
M  V30 821 H  165.6358 153.8280 160.4714 0
M  V30 822 H  166.0233 153.8824 158.7433 0
M  V30 823 H  171.8568 158.2919 170.7498 0
M  V30 824 H  169.5740 159.4143 169.4782 0
M  V30 825 H  168.5000 158.7742 171.7938 0
M  V30 826 H  170.0749 158.2286 172.2599 0
M  V30 827 H  169.0168 156.2662 171.4883 0
M  V30 828 H  170.0028 156.6950 170.1129 0
M  V30 829 H  167.2003 156.8378 167.9763 0
M  V30 830 H  168.9287 156.6228 168.1655 0
M  V30 831 H  172.4041 162.4041 170.8266 0
M  V30 832 H  173.2141 165.0587 170.6290 0
M  V30 833 H  173.3156 162.9115 168.4562 0
M  V30 834 H  174.4754 163.0980 169.7370 0
M  V30 835 H  173.9598 165.0606 167.4429 0
M  V30 836 H  175.3462 164.0670 167.6622 0
M  V30 837 H  177.1523 165.8069 170.7405 0
M  V30 838 H  175.9279 164.5505 170.9331 0
M  V30 839 H  177.1521 164.4077 169.6644 0
M  V30 840 H  170.4461 163.5755 168.9464 0
M  V30 841 H  169.9995 165.5830 166.9671 0
M  V30 842 H  168.0247 163.8326 168.5117 0
M  V30 843 H  168.8002 163.4171 167.0090 0
M  V30 844 H  167.6237 165.3286 165.8679 0
M  V30 845 H  166.7804 165.7081 167.3471 0
M  V30 846 H  164.3713 162.7592 167.9201 0
M  V30 847 H  166.0263 162.6459 168.5057 0
M  V30 848 H  165.1537 164.1795 168.6163 0
M  V30 849 H  168.7749 165.2895 170.2888 0
M  V30 850 H  167.2794 167.6998 170.3967 0
M  V30 851 H  167.3014 167.2518 172.8492 0
M  V30 852 H  168.5955 166.1080 172.6546 0
M  V30 853 H  168.1887 163.8977 171.4354 0
M  V30 854 H  164.9786 166.5803 172.5154 0
M  V30 855 H  166.5686 162.0935 171.0731 0
M  V30 856 H  163.3584 164.7163 172.2192 0
M  V30 857 H  164.3291 161.4574 171.2182 0
M  V30 858 H  169.4635 169.4515 168.1305 0
M  V30 859 H  168.3458 171.6483 166.7144 0
M  V30 860 H  166.4871 171.3117 168.5935 0
M  V30 861 H  167.4014 169.9163 169.0428 0
M  V30 862 H  168.1391 168.8846 166.1745 0
M  V30 863 H  164.4860 170.4134 167.9089 0
M  V30 864 H  166.8094 167.4968 164.6241 0
M  V30 865 H  163.1712 169.0593 166.3281 0
M  V30 866 H  163.2462 167.4746 164.6417 0
M  V30 867 H  168.7319 175.6104 158.6919 0
M  V30 868 H  169.8019 173.2932 159.9133 0
M  V30 869 H  167.1661 174.7955 160.2348 0
M  V30 870 H  168.5824 174.9240 161.2278 0
M  V30 871 H  169.2147 172.9485 162.7681 0
M  V30 872 H  165.4642 173.1361 160.6289 0
M  V30 873 H  168.2692 171.1959 164.2522 0
M  V30 874 H  164.5473 171.3593 162.0903 0
M  V30 875 H  165.9403 170.3893 163.8973 0
M  V30 876 H  166.7446 173.6454 158.0568 0
M  V30 877 H  165.8943 170.9726 158.2700 0
M  V30 878 H  164.4244 171.5483 156.2897 0
M  V30 879 H  165.2829 173.0581 156.0876 0
M  V30 880 H  164.5114 173.7262 158.0549 0
M  V30 881 H  167.8756 168.0008 157.6729 0
M  V30 882 H  166.9062 165.3076 157.8951 0
M  V30 883 H  165.5688 165.8770 155.8881 0
M  V30 884 H  166.5211 167.2908 155.5927 0
M  V30 885 H  165.7619 166.9149 159.1833 0
M  V30 886 H  164.1780 168.2438 155.3817 0
M  V30 887 H  164.1051 168.2919 160.3527 0
M  V30 888 H  162.4938 169.6204 156.5856 0
M  V30 889 H  162.4610 169.6549 159.0684 0
M  V30 890 H  170.0758 163.7937 158.3524 0
M  V30 891 H  170.0936 161.2145 159.6044 0
M  V30 892 H  167.5141 161.5452 159.3384 0
M  V30 893 H  167.8822 163.0674 158.5816 0
M  V30 894 H  169.1921 163.6892 160.7168 0
M  V30 895 H  168.6066 162.2063 161.4263 0
M  V30 896 H  166.5478 164.9265 163.3501 0
M  V30 897 H  167.4650 163.4259 163.5248 0
M  V30 898 H  168.2609 164.8806 162.9101 0
M  V30 899 H  168.9440 162.2809 156.3619 0
M  V30 900 H  168.0853 159.7751 155.3979 0
M  V30 901 H  168.2657 160.8637 153.1540 0
M  V30 902 H  167.5083 161.9315 154.3277 0
M  V30 903 H  169.1859 162.1905 153.8543 0
M  V30 904 H  170.1602 157.7053 157.1506 0
M  V30 905 H  169.3255 155.0144 157.6442 0
M  V30 906 H  167.3500 155.7573 156.1649 0
M  V30 907 H  168.1905 157.2573 155.9140 0
M  V30 908 H  168.2228 157.4093 158.5738 0
M  V30 909 H  167.0348 156.1355 158.5184 0
M  V30 910 H  164.9913 159.1539 158.7355 0
M  V30 911 H  165.7626 157.9238 159.7018 0
M  V30 912 H  170.0418 156.6619 154.4854 0
M  V30 913 H  169.7136 154.3536 152.8760 0
M  V30 914 H  171.2251 156.9518 152.4806 0
M  V30 915 H  171.1401 156.5304 150.0083 0
M  V30 916 H  172.2180 155.4330 150.8256 0
M  V30 917 H  170.6241 154.8738 150.3161 0
M  V30 918 H  169.2707 157.6424 151.1550 0
M  V30 919 H  168.5108 156.0717 151.3847 0
M  V30 920 H  168.7260 157.1567 152.7476 0
M  V30 921 H  171.0806 151.5628 154.5397 0
M  V30 922 H  169.9766 148.8719 154.4244 0
M  V30 923 H  168.9188 149.7564 152.3565 0
M  V30 924 H  169.9996 151.1198 152.3334 0
M  V30 925 H  168.4673 150.0985 155.6103 0
M  V30 926 H  168.1037 152.6351 152.1215 0
M  V30 927 H  166.8317 151.4935 156.7910 0
M  V30 928 H  166.4510 154.0296 153.3284 0
M  V30 929 H  165.8113 153.4679 155.6696 0
M  V30 930 H  182.9421 145.3735 152.8069 0
M  V30 931 H  185.2151 144.1136 151.6934 0
M  V30 932 H  185.8345 143.6661 154.0423 0
M  V30 933 H  185.2401 145.3094 153.8549 0
M  V30 934 H  184.2151 144.0796 154.5822 0
M  V30 935 O  157.8244 161.3237 160.3595 0
M  V30 936 C  159.0179 161.1969 159.6007 0 CFG=1
M  V30 937 C  159.8374 162.5600 159.7750 0 CFG=1
M  V30 938 O  159.9687 162.8456 161.1765 0
M  V30 939 C  159.1009 163.6887 161.8027 0
M  V30 940 O  158.1031 164.1633 161.2608 0
M  V30 941 C  159.4334 163.9427 163.2293 0
M  V30 942 C  160.6892 163.6052 163.7808 0
M  V30 943 C  160.9957 163.9507 165.1111 0
M  V30 944 C  160.0260 164.5623 165.9282 0
M  V30 945 C  158.7580 164.8563 165.4018 0
M  V30 946 C  158.4699 164.5623 164.0557 0
M  V30 947 C  161.2542 162.7159 159.0601 0 CFG=2
M  V30 948 C  162.4536 163.0953 160.0031 0 CFG=2
M  V30 949 O  162.7339 162.0404 160.9381 0
M  V30 950 C  163.3852 160.8977 160.6162 0
M  V30 951 O  163.8138 160.5860 159.5044 0
M  V30 952 C  163.5374 159.9625 161.8063 0
M  V30 953 C  162.4601 164.3873 160.8404 0
M  V30 954 O  163.6245 164.9061 160.1672 0
M  V30 955 C  163.7466 163.6877 159.3949 0 CFG=2
M  V30 956 C  163.8126 164.0899 157.9266 0
M  V30 957 C  162.6741 163.5100 157.0710 0 CFG=2
M  V30 958 O  162.6876 164.2416 155.8608 0
M  V30 959 C  161.2521 163.5670 157.7160 0 CFG=2
M  V30 960 C  160.8869 165.0602 158.0069 0
M  V30 961 C  160.2598 163.0296 156.6311 0
M  V30 962 O  159.4879 163.8050 156.0589 0
M  V30 963 C  160.2549 161.5344 156.2106 0 CFG=2
M  V30 964 O  159.4875 161.2984 155.0350 0
M  V30 965 C  159.9819 161.5539 153.8117 0
M  V30 966 O  161.0802 162.0498 153.5616 0
M  V30 967 C  159.0165 161.1398 152.7119 0
M  V30 968 C  159.7855 160.5988 157.3291 0
M  V30 969 C  160.5843 159.5877 157.7587 0
M  V30 970 C  160.3194 158.9401 159.1162 0 CFG=1
M  V30 971 O  161.4176 158.1868 159.6192 0
M  V30 972 C  161.1693 157.1657 160.4680 0
M  V30 973 O  160.0930 156.9835 161.0447 0
M  V30 974 C  162.3720 156.2286 160.6948 0 CFG=2
M  V30 975 O  163.1387 156.0587 159.5148 0
M  V30 976 C  162.0210 154.8596 161.3553 0 CFG=1
M  V30 977 N  161.6628 155.1296 162.7459 0
M  V30 978 C  162.2272 154.6236 163.8474 0
M  V30 979 O  163.0907 153.7514 163.8426 0
M  V30 980 C  161.7940 155.2820 165.1225 0
M  V30 981 C  162.7125 155.4175 166.1886 0
M  V30 982 C  162.3274 156.0575 167.3811 0
M  V30 983 C  161.0204 156.5622 167.5149 0
M  V30 984 C  160.0924 156.4115 166.4708 0
M  V30 985 C  160.4738 155.7679 165.2801 0
M  V30 986 C  160.9539 154.0446 160.6032 0
M  V30 987 C  159.6521 153.8421 161.1267 0
M  V30 988 C  158.6918 153.1070 160.4058 0
M  V30 989 C  159.0152 152.5651 159.1487 0
M  V30 990 C  160.3052 152.7527 158.6181 0
M  V30 991 C  161.2665 153.4849 159.3427 0
M  V30 992 C  159.7796 159.9587 160.1693 0
M  V30 993 C  161.8337 159.1105 157.0259 0
M  V30 994 C  158.5088 160.9314 158.1422 0
M  V30 995 C  157.6066 162.0907 157.6196 0
M  V30 996 C  157.5002 159.7402 158.0133 0
M  V30 997 H  158.0497 161.6045 161.2312 0
M  V30 998 H  159.2311 163.3582 159.3656 0
M  V30 999 H  161.4368 163.0940 163.1982 0
M  V30 1000 H  161.9731 163.7302 165.5126 0
M  V30 1001 H  160.2577 164.8099 166.9551 0
M  V30 1002 H  158.0082 165.3242 166.0238 0
M  V30 1003 H  157.4943 164.8129 163.6647 0
M  V30 1004 H  161.5284 161.7214 158.7422 0
M  V30 1005 H  162.5640 159.7484 162.2479 0
M  V30 1006 H  163.9897 159.0187 161.4966 0
M  V30 1007 H  164.1728 160.4190 162.5658 0
M  V30 1008 H  162.6772 164.2498 161.8980 0
M  V30 1009 H  161.5842 165.0250 160.7173 0
M  V30 1010 H  164.6449 163.1509 159.7050 0
M  V30 1011 H  164.7707 163.7839 157.5024 0
M  V30 1012 H  163.8121 165.1799 157.8473 0
M  V30 1013 H  162.9336 162.4751 156.8457 0
M  V30 1014 H  163.5386 164.1622 155.4390 0
M  V30 1015 H  161.6376 165.5809 158.5930 0
M  V30 1016 H  160.8096 165.6475 157.0916 0
M  V30 1017 H  159.9377 165.1690 158.5298 0
M  V30 1018 H  161.2910 161.3093 155.9758 0
M  V30 1019 H  158.5186 160.2051 152.9689 0
M  V30 1020 H  158.2591 161.9113 152.5728 0
M  V30 1021 H  159.5456 161.0016 151.7701 0
M  V30 1022 H  159.5708 158.1817 158.9105 0
M  V30 1023 H  163.0331 156.7599 161.3788 0
M  V30 1024 H  163.9066 155.5494 159.7258 0
M  V30 1025 H  162.9265 154.2506 161.3510 0
M  V30 1026 H  160.9694 155.8521 162.8819 0
M  V30 1027 H  163.7209 155.0422 166.0887 0
M  V30 1028 H  163.0333 156.1624 168.1930 0
M  V30 1029 H  160.7209 157.0451 168.4340 0
M  V30 1030 H  159.0878 156.7882 166.5859 0
M  V30 1031 H  159.7405 155.6504 164.4940 0
M  V30 1032 H  159.3646 154.2568 162.0811 0
M  V30 1033 H  157.7033 152.9648 160.8161 0
M  V30 1034 H  158.2790 152.0052 158.5917 0
M  V30 1035 H  160.5556 152.3436 157.6509 0
M  V30 1036 H  162.2519 153.6171 158.9204 0
M  V30 1037 H  159.1353 159.4067 160.8522 0
M  V30 1038 H  160.5993 160.3037 160.7940 0
M  V30 1039 H  161.9447 158.0290 157.1279 0
M  V30 1040 H  161.7926 159.3051 155.9547 0
M  V30 1041 H  162.7281 159.5813 157.4285 0
M  V30 1042 H  156.6089 162.0385 158.0498 0
M  V30 1043 H  157.9307 163.0917 157.8778 0
M  V30 1044 H  157.4712 162.0500 156.5421 0
M  V30 1045 H  156.5833 159.9188 158.5773 0
M  V30 1046 H  157.1971 159.6083 156.9759 0
M  V30 1047 H  157.8324 158.7712 158.3525 0
M  V30 1048 H  161.4034 162.6925 172.5402 0
M  V30 1049 H  158.2024 163.4149 170.5881 0
M  V30 1050 H  159.9003 167.3402 173.2105 0
M  V30 1051 H  156.7385 169.5868 170.1215 0
M  V30 1052 H  160.1351 173.0340 170.4754 0
M  V30 1053 H  157.7349 173.9155 167.9163 0
M  V30 1054 H  158.8220 151.0533 174.6821 0
M  V30 1055 H  155.2842 152.0063 171.0356 0
M  V30 1056 H  156.0128 156.3868 173.2754 0
M  V30 1057 H  153.9180 156.6723 170.3315 0
M  V30 1058 H  155.6654 148.3574 153.7823 0
M  V30 1059 H  158.4606 148.7325 156.2033 0
M  V30 1060 H  158.4421 143.8646 154.8336 0
M  V30 1061 H  163.2858 145.2390 156.0556 0
M  V30 1062 H  164.9671 141.4232 155.1028 0
M  V30 1063 H  166.4032 138.9952 153.0383 0
M  V30 1064 H  156.9755 144.5045 146.3585 0
M  V30 1065 H  157.1512 149.2804 144.5474 0
M  V30 1066 H  156.2925 150.1077 149.4201 0
M  V30 1067 H  157.4895 153.0874 147.6018 0
M  V30 1068 H  155.8718 156.2783 151.3563 0
M  V30 1069 H  154.8062 158.6042 148.7710 0
M  V30 1070 H  152.2647 159.3201 152.9999 0
M  V30 1071 H  151.7948 163.5403 150.5124 0
M  V30 1072 H  151.2918 165.2494 155.1286 0
M  V30 1073 H  150.9602 167.7947 152.5201 0
M  V30 1074 H  149.5339 170.6613 156.5622 0
M  V30 1075 H  147.6743 172.6055 153.9365 0
M  V30 1076 H  149.7410 168.3498 164.2309 0
M  V30 1077 H  153.8778 165.6299 165.6628 0
M  V30 1078 H  151.0047 162.4194 163.3086 0
M  V30 1079 H  154.2995 159.5853 165.7286 0
M  V30 1080 H  152.9608 156.8019 162.0039 0
M  V30 1081 H  154.1554 153.0646 165.1850 0
M  V30 1082 H  157.4187 150.8831 162.2677 0
M  V30 1083 H  157.2412 149.2420 165.4351 0
M  V30 1084 H  164.3062 164.9526 149.3409 0
M  V30 1085 H  166.6584 167.8180 150.0933 0
M  V30 1086 H  162.1869 169.4767 148.4246 0
M  V30 1087 H  163.6521 173.2021 151.4002 0
M  V30 1088 H  158.6283 173.3063 151.7132 0
M  V30 1089 H  160.3558 175.1453 154.3858 0
M  V30 1090 H  155.2310 170.3674 146.9822 0
M  V30 1091 H  152.8230 167.6317 146.9033 0
M  V30 1092 H  162.2428 156.5900 142.7029 0
M  V30 1093 H  160.3676 153.5079 142.2353 0
M  V30 1094 H  164.2683 153.4195 138.9374 0
M  V30 1095 H  163.4643 148.7354 140.6120 0
M  V30 1096 H  168.1392 148.6530 138.3465 0
M  V30 1097 H  167.3386 145.8924 140.6518 0
M  V30 1098 H  172.7812 153.6298 146.3972 0
M  V30 1099 H  175.8813 155.4138 147.4290 0
M  V30 1100 H  173.3609 158.6383 144.6881 0
M  V30 1101 H  173.4098 159.5340 148.2680 0
M  V30 1102 H  175.1870 157.6810 164.3112 0
M  V30 1103 H  172.3569 154.9759 161.4024 0
M  V30 1104 H  171.5013 152.8569 165.8766 0
M  V30 1105 H  170.7946 149.4128 162.4205 0
M  V30 1106 H  171.6544 158.8934 169.2675 0
M  V30 1107 H  170.5065 161.1535 171.8722 0
M  V30 1108 H  172.1964 163.6461 171.8209 0
M  V30 1109 H  170.2418 168.0175 171.3208 0
M  V30 1110 H  170.0346 170.3016 166.8815 0
M  V30 1111 H  168.9968 172.4156 169.6518 0
M  V30 1112 H  170.1498 174.8667 158.5020 0
M  V30 1113 H  167.5368 171.3641 155.6562 0
M  V30 1114 H  168.0162 166.9067 158.8480 0
M  V30 1115 H  168.9244 165.7403 155.5778 0
M  V30 1116 H  171.2609 162.9259 159.0133 0
M  V30 1117 H  171.1019 160.1992 154.7694 0
M  V30 1118 H  170.7224 156.5714 158.1476 0
M  V30 1119 H  172.6264 154.5852 153.8551 0
M  V30 1120 H  170.8475 150.4513 155.6789 0
M  V30 1121 H  172.4398 149.3954 152.6985 0
M  V30 1122 H  183.5845 145.4225 151.3244 0
M  V30 1123 H  183.1716 142.0027 152.7122 0
M  V30 END ATOM
M  V30 BEGIN BOND
M  V30 1 1 1 2
M  V30 2 1 1 484
M  V30 3 1 1 1048
M  V30 4 1 2 3
M  V30 5 1 2 5
M  V30 6 1 2 485
M  V30 7 2 3 4
M  V30 8 1 3 1049
M  V30 9 1 5 6
M  V30 10 1 5 486
M  V30 11 1 5 487
M  V30 12 1 6 7
M  V30 13 1 6 8
M  V30 14 1 6 488
M  V30 15 1 7 489
M  V30 16 1 7 490
M  V30 17 1 7 491
M  V30 18 1 8 492
M  V30 19 1 8 493
M  V30 20 1 8 494
M  V30 21 1 9 10
M  V30 22 1 9 495
M  V30 23 1 9 1050
M  V30 24 1 10 11
M  V30 25 1 10 13
M  V30 26 1 10 496
M  V30 27 2 11 12
M  V30 28 1 11 17
M  V30 29 1 13 14
M  V30 30 1 13 497
M  V30 31 1 13 498
M  V30 32 1 14 15
M  V30 33 1 14 499
M  V30 34 1 14 500
M  V30 35 1 15 16
M  V30 36 1 16 501
M  V30 37 1 16 502
M  V30 38 1 16 503
M  V30 39 1 17 18
M  V30 40 1 17 504
M  V30 41 1 18 19
M  V30 42 1 18 21
M  V30 43 1 18 505
M  V30 44 2 19 20
M  V30 45 1 19 1051
M  V30 46 1 21 22
M  V30 47 1 21 506
M  V30 48 1 21 507
M  V30 49 1 22 23
M  V30 50 1 22 508
M  V30 51 1 22 509
M  V30 52 1 23 24
M  V30 53 1 24 510
M  V30 54 1 24 511
M  V30 55 1 24 512
M  V30 56 1 25 26
M  V30 57 1 25 513
M  V30 58 1 25 1052
M  V30 59 1 26 27
M  V30 60 1 26 29
M  V30 61 1 26 514
M  V30 62 2 27 28
M  V30 63 1 27 1053
M  V30 64 1 29 30
M  V30 65 1 29 515
M  V30 66 1 29 516
M  V30 67 2 30 31
M  V30 68 1 30 32
M  V30 69 1 31 33
M  V30 70 1 31 517
M  V30 71 2 32 34
M  V30 72 1 32 518
M  V30 73 2 33 35
M  V30 74 1 33 519
M  V30 75 1 34 35
M  V30 76 1 34 520
M  V30 77 1 35 521
M  V30 78 1 36 37
M  V30 79 1 36 522
M  V30 80 1 36 1054
M  V30 81 1 37 38
M  V30 82 1 37 40
M  V30 83 1 37 523
M  V30 84 2 38 39
M  V30 85 1 38 45
M  V30 86 1 40 41
M  V30 87 1 40 524
M  V30 88 1 40 525
M  V30 89 1 41 42
M  V30 90 1 41 526
M  V30 91 1 41 527
M  V30 92 2 42 43
M  V30 93 1 42 44
M  V30 94 1 44 528
M  V30 95 1 44 529
M  V30 96 1 45 46
M  V30 97 1 45 530
M  V30 98 1 46 47
M  V30 99 1 46 49
M  V30 100 1 46 531
M  V30 101 2 47 48
M  V30 102 1 47 1055
M  V30 103 1 49 50
M  V30 104 1 49 532
M  V30 105 1 49 533
M  V30 106 1 50 534
M  V30 107 1 51 52
M  V30 108 1 51 535
M  V30 109 1 51 1056
M  V30 110 1 52 53
M  V30 111 1 52 55
M  V30 112 1 52 536
M  V30 113 2 53 54
M  V30 114 1 53 1057
M  V30 115 1 55 56
M  V30 116 1 55 57
M  V30 117 1 55 537
M  V30 118 1 56 538
M  V30 119 1 57 539
M  V30 120 1 57 540
M  V30 121 1 57 541
M  V30 122 1 58 59
M  V30 123 1 58 542
M  V30 124 1 58 1058
M  V30 125 1 59 60
M  V30 126 1 59 62
M  V30 127 1 59 543
M  V30 128 2 60 61
M  V30 129 1 60 1059
M  V30 130 1 62 63
M  V30 131 1 62 544
M  V30 132 1 62 545
M  V30 133 2 63 64
M  V30 134 1 63 65
M  V30 135 1 64 66
M  V30 136 1 64 546
M  V30 137 2 65 67
M  V30 138 1 65 68
M  V30 139 1 66 67
M  V30 140 1 66 547
M  V30 141 1 67 69
M  V30 142 2 68 70
M  V30 143 1 68 548
M  V30 144 2 69 71
M  V30 145 1 69 549
M  V30 146 1 70 71
M  V30 147 1 70 550
M  V30 148 1 71 551
M  V30 149 1 72 73
M  V30 150 1 72 552
M  V30 151 1 72 1060
M  V30 152 1 73 74
M  V30 153 1 73 76
M  V30 154 1 73 553
M  V30 155 2 74 75
M  V30 156 1 74 80
M  V30 157 1 76 77
M  V30 158 1 76 78
M  V30 159 1 76 554
M  V30 160 1 77 79
M  V30 161 1 77 555
M  V30 162 1 77 556
M  V30 163 1 78 557
M  V30 164 1 78 558
M  V30 165 1 78 559
M  V30 166 1 79 560
M  V30 167 1 79 561
M  V30 168 1 79 562
M  V30 169 1 80 81
M  V30 170 1 80 563
M  V30 171 1 81 82
M  V30 172 1 81 84
M  V30 173 1 81 564
M  V30 174 2 82 83
M  V30 175 1 82 1061
M  V30 176 1 84 85
M  V30 177 1 84 565
M  V30 178 1 84 566
M  V30 179 1 85 86
M  V30 180 1 85 87
M  V30 181 1 85 567
M  V30 182 1 86 568
M  V30 183 1 86 569
M  V30 184 1 86 570
M  V30 185 1 87 571
M  V30 186 1 87 572
M  V30 187 1 87 573
M  V30 188 1 88 89
M  V30 189 1 88 574
M  V30 190 1 88 1062
M  V30 191 1 89 90
M  V30 192 1 89 92
M  V30 193 1 89 575
M  V30 194 2 90 91
M  V30 195 1 90 1063
M  V30 196 1 92 93
M  V30 197 1 92 576
M  V30 198 1 92 577
M  V30 199 2 93 94
M  V30 200 1 93 95
M  V30 201 1 94 96
M  V30 202 1 94 578
M  V30 203 2 95 97
M  V30 204 1 95 579
M  V30 205 2 96 98
M  V30 206 1 96 580
M  V30 207 1 97 98
M  V30 208 1 97 581
M  V30 209 1 98 582
M  V30 210 1 99 100
M  V30 211 1 99 583
M  V30 212 1 99 1064
M  V30 213 1 100 101
M  V30 214 1 100 103
M  V30 215 1 100 584
M  V30 216 2 101 102
M  V30 217 1 101 104
M  V30 218 1 103 585
M  V30 219 1 103 586
M  V30 220 1 103 587
M  V30 221 1 104 105
M  V30 222 1 104 588
M  V30 223 1 105 106
M  V30 224 1 105 108
M  V30 225 1 105 589
M  V30 226 2 106 107
M  V30 227 1 106 1065
M  V30 228 1 108 109
M  V30 229 1 108 590
M  V30 230 1 108 591
M  V30 231 2 109 110
M  V30 232 1 109 111
M  V30 233 1 111 592
M  V30 234 1 111 593
M  V30 235 1 112 113
M  V30 236 1 112 594
M  V30 237 1 112 1066
M  V30 238 1 113 114
M  V30 239 1 113 116
M  V30 240 1 113 595
M  V30 241 2 114 115
M  V30 242 1 114 1067
M  V30 243 1 116 117
M  V30 244 1 116 118
M  V30 245 1 116 596
M  V30 246 1 117 119
M  V30 247 1 117 597
M  V30 248 1 117 598
M  V30 249 1 118 599
M  V30 250 1 118 600
M  V30 251 1 118 601
M  V30 252 1 119 602
M  V30 253 1 119 603
M  V30 254 1 119 604
M  V30 255 1 120 121
M  V30 256 1 120 605
M  V30 257 1 120 1068
M  V30 258 1 121 122
M  V30 259 1 121 124
M  V30 260 1 121 606
M  V30 261 2 122 123
M  V30 262 1 122 1069
M  V30 263 1 124 125
M  V30 264 1 124 607
M  V30 265 1 124 608
M  V30 266 2 125 126
M  V30 267 1 125 127
M  V30 268 1 126 128
M  V30 269 1 126 609
M  V30 270 2 127 129
M  V30 271 1 127 610
M  V30 272 2 128 130
M  V30 273 1 128 611
M  V30 274 1 129 130
M  V30 275 1 129 612
M  V30 276 1 130 613
M  V30 277 1 131 132
M  V30 278 1 131 614
M  V30 279 1 131 1070
M  V30 280 1 132 133
M  V30 281 1 132 135
M  V30 282 1 132 615
M  V30 283 2 133 134
M  V30 284 1 133 139
M  V30 285 1 135 136
M  V30 286 1 135 137
M  V30 287 1 135 616
M  V30 288 1 136 138
M  V30 289 1 136 617
M  V30 290 1 136 618
M  V30 291 1 137 619
M  V30 292 1 137 620
M  V30 293 1 137 621
M  V30 294 1 138 622
M  V30 295 1 138 623
M  V30 296 1 138 624
M  V30 297 1 139 140
M  V30 298 1 139 625
M  V30 299 1 140 141
M  V30 300 1 140 143
M  V30 301 1 140 626
M  V30 302 2 141 142
M  V30 303 1 141 1071
M  V30 304 1 143 144
M  V30 305 1 143 627
M  V30 306 1 143 628
M  V30 307 2 144 145
M  V30 308 1 144 146
M  V30 309 1 145 147
M  V30 310 1 145 629
M  V30 311 2 146 148
M  V30 312 1 146 630
M  V30 313 2 147 149
M  V30 314 1 147 631
M  V30 315 1 148 149
M  V30 316 1 148 632
M  V30 317 1 149 150
M  V30 318 1 150 633
M  V30 319 1 151 152
M  V30 320 1 151 634
M  V30 321 1 151 1072
M  V30 322 1 152 153
M  V30 323 1 152 155
M  V30 324 1 152 635
M  V30 325 2 153 154
M  V30 326 1 153 1073
M  V30 327 1 155 156
M  V30 328 1 155 636
M  V30 329 1 155 637
M  V30 330 2 156 157
M  V30 331 1 156 158
M  V30 332 1 157 159
M  V30 333 1 157 638
M  V30 334 2 158 160
M  V30 335 1 158 639
M  V30 336 2 159 161
M  V30 337 1 159 640
M  V30 338 1 160 161
M  V30 339 1 160 641
M  V30 340 1 161 162
M  V30 341 1 162 642
M  V30 342 1 163 164
M  V30 343 1 163 643
M  V30 344 1 163 1074
M  V30 345 1 164 165
M  V30 346 1 164 167
M  V30 347 1 164 644
M  V30 348 2 165 166
M  V30 349 1 165 1075
M  V30 350 1 167 168
M  V30 351 1 167 645
M  V30 352 1 167 646
M  V30 353 2 168 169
M  V30 354 1 168 170
M  V30 355 1 169 171
M  V30 356 1 169 647
M  V30 357 2 170 172
M  V30 358 1 170 648
M  V30 359 2 171 173
M  V30 360 1 171 649
M  V30 361 1 172 173
M  V30 362 1 172 650
M  V30 363 1 173 651
M  V30 364 1 174 175
M  V30 365 1 174 652
M  V30 366 1 174 1076
M  V30 367 1 175 176
M  V30 368 1 175 178
M  V30 369 1 175 653
M  V30 370 2 176 177
M  V30 371 1 176 185
M  V30 372 1 178 179
M  V30 373 1 178 654
M  V30 374 1 178 655
M  V30 375 2 179 180
M  V30 376 1 179 181
M  V30 377 1 180 182
M  V30 378 1 180 656
M  V30 379 2 181 183
M  V30 380 1 181 657
M  V30 381 2 182 184
M  V30 382 1 182 658
M  V30 383 1 183 184
M  V30 384 1 183 659
M  V30 385 1 184 660
M  V30 386 1 185 186
M  V30 387 1 185 661
M  V30 388 1 186 187
M  V30 389 1 186 189
M  V30 390 1 186 662
M  V30 391 2 187 188
M  V30 392 1 187 1077
M  V30 393 1 189 190
M  V30 394 1 189 663
M  V30 395 1 189 664
M  V30 396 2 190 191
M  V30 397 1 190 192
M  V30 398 1 191 193
M  V30 399 1 191 665
M  V30 400 2 192 194
M  V30 401 1 192 666
M  V30 402 2 193 195
M  V30 403 1 193 667
M  V30 404 1 194 195
M  V30 405 1 194 668
M  V30 406 1 195 669
M  V30 407 1 196 197
M  V30 408 1 196 670
M  V30 409 1 196 1078
M  V30 410 1 197 198
M  V30 411 1 197 200
M  V30 412 1 197 671
M  V30 413 2 198 199
M  V30 414 1 198 204
M  V30 415 1 200 201
M  V30 416 1 200 672
M  V30 417 1 200 673
M  V30 418 1 201 202
M  V30 419 1 201 203
M  V30 420 1 201 674
M  V30 421 1 202 675
M  V30 422 1 202 676
M  V30 423 1 202 677
M  V30 424 1 203 678
M  V30 425 1 203 679
M  V30 426 1 203 680
M  V30 427 1 204 205
M  V30 428 1 204 681
M  V30 429 1 205 206
M  V30 430 1 205 208
M  V30 431 1 205 682
M  V30 432 2 206 207
M  V30 433 1 206 1079
M  V30 434 1 208 209
M  V30 435 1 208 210
M  V30 436 1 208 683
M  V30 437 1 209 211
M  V30 438 1 209 684
M  V30 439 1 209 685
M  V30 440 1 210 686
M  V30 441 1 210 687
M  V30 442 1 210 688
M  V30 443 1 211 689
M  V30 444 1 211 690
M  V30 445 1 211 691
M  V30 446 1 212 213
M  V30 447 1 212 692
M  V30 448 1 212 1080
M  V30 449 1 213 214
M  V30 450 1 213 216
M  V30 451 1 213 693
M  V30 452 2 214 215
M  V30 453 1 214 223
M  V30 454 1 216 217
M  V30 455 1 216 694
M  V30 456 1 216 695
M  V30 457 2 217 218
M  V30 458 1 217 219
M  V30 459 1 218 220
M  V30 460 1 218 696
M  V30 461 2 219 221
M  V30 462 1 219 697
M  V30 463 2 220 222
M  V30 464 1 220 698
M  V30 465 1 221 222
M  V30 466 1 221 699
M  V30 467 1 222 700
M  V30 468 1 223 224
M  V30 469 1 223 701
M  V30 470 1 224 225
M  V30 471 1 224 227
M  V30 472 1 224 702
M  V30 473 2 225 226
M  V30 474 1 225 1081
M  V30 475 1 227 228
M  V30 476 1 227 703
M  V30 477 1 227 704
M  V30 478 1 228 705
M  V30 479 1 229 230
M  V30 480 1 229 706
M  V30 481 1 229 1082
M  V30 482 1 230 231
M  V30 483 1 230 233
M  V30 484 1 230 707
M  V30 485 2 231 232
M  V30 486 1 231 1083
M  V30 487 1 233 234
M  V30 488 1 233 708
M  V30 489 1 233 709
M  V30 490 1 234 235
M  V30 491 1 234 710
M  V30 492 1 234 711
M  V30 493 2 235 236
M  V30 494 1 235 237
M  V30 495 1 237 712
M  V30 496 1 237 713
M  V30 497 1 238 239
M  V30 498 1 238 714
M  V30 499 1 238 1084
M  V30 500 1 239 240
M  V30 501 1 239 242
M  V30 502 1 239 715
M  V30 503 2 240 241
M  V30 504 1 240 1085
M  V30 505 1 242 243
M  V30 506 1 242 716
M  V30 507 1 242 717
M  V30 508 1 243 244
M  V30 509 1 243 718
M  V30 510 1 243 719
M  V30 511 2 244 245
M  V30 512 1 244 246
M  V30 513 1 246 720
M  V30 514 1 246 721
M  V30 515 1 247 248
M  V30 516 1 247 722
M  V30 517 1 247 1086
M  V30 518 1 248 249
M  V30 519 1 248 251
M  V30 520 1 248 723
M  V30 521 2 249 250
M  V30 522 1 249 258
M  V30 523 1 251 252
M  V30 524 1 251 724
M  V30 525 1 251 725
M  V30 526 2 252 253
M  V30 527 1 252 254
M  V30 528 1 253 255
M  V30 529 1 253 726
M  V30 530 2 254 256
M  V30 531 1 254 727
M  V30 532 2 255 257
M  V30 533 1 255 728
M  V30 534 1 256 257
M  V30 535 1 256 729
M  V30 536 1 257 730
M  V30 537 1 258 259
M  V30 538 1 258 731
M  V30 539 1 259 260
M  V30 540 1 259 262
M  V30 541 1 259 732
M  V30 542 2 260 261
M  V30 543 1 260 1087
M  V30 544 1 262 733
M  V30 545 1 262 734
M  V30 546 1 262 735
M  V30 547 1 263 264
M  V30 548 1 263 736
M  V30 549 1 263 1088
M  V30 550 1 264 265
M  V30 551 1 264 267
M  V30 552 1 264 737
M  V30 553 2 265 266
M  V30 554 1 265 1089
M  V30 555 1 267 268
M  V30 556 1 267 738
M  V30 557 1 267 739
M  V30 558 2 268 269
M  V30 559 1 268 270
M  V30 560 1 269 271
M  V30 561 1 269 740
M  V30 562 2 270 272
M  V30 563 1 270 741
M  V30 564 2 271 273
M  V30 565 1 271 742
M  V30 566 1 272 273
M  V30 567 1 272 743
M  V30 568 1 273 744
M  V30 569 1 274 275
M  V30 570 1 274 745
M  V30 571 1 274 1090
M  V30 572 1 275 276
M  V30 573 1 275 278
M  V30 574 1 275 746
M  V30 575 2 276 277
M  V30 576 1 276 1091
M  V30 577 1 278 279
M  V30 578 1 278 747
M  V30 579 1 278 748
M  V30 580 2 279 280
M  V30 581 1 279 281
M  V30 582 1 280 282
M  V30 583 1 280 749
M  V30 584 2 281 283
M  V30 585 1 281 750
M  V30 586 2 282 284
M  V30 587 1 282 751
M  V30 588 1 283 284
M  V30 589 1 283 752
M  V30 590 1 284 753
M  V30 591 1 285 286
M  V30 592 1 285 754
M  V30 593 1 285 1092
M  V30 594 1 286 287
M  V30 595 1 286 289
M  V30 596 1 286 755
M  V30 597 2 287 288
M  V30 598 1 287 1093
M  V30 599 1 289 290
M  V30 600 1 289 756
M  V30 601 1 289 757
M  V30 602 2 290 291
M  V30 603 1 290 292
M  V30 604 1 291 293
M  V30 605 1 291 758
M  V30 606 2 292 294
M  V30 607 1 292 759
M  V30 608 2 293 295
M  V30 609 1 293 760
M  V30 610 1 294 295
M  V30 611 1 294 761
M  V30 612 1 295 762
M  V30 613 1 296 297
M  V30 614 1 296 763
M  V30 615 1 296 1094
M  V30 616 1 297 298
M  V30 617 1 297 300
M  V30 618 1 297 764
M  V30 619 2 298 299
M  V30 620 1 298 305
M  V30 621 1 300 301
M  V30 622 1 300 765
M  V30 623 1 300 766
M  V30 624 1 301 302
M  V30 625 1 301 767
M  V30 626 1 301 768
M  V30 627 2 302 303
M  V30 628 1 302 304
M  V30 629 1 304 769
M  V30 630 1 304 770
M  V30 631 1 305 306
M  V30 632 1 305 771
M  V30 633 1 306 307
M  V30 634 1 306 772
M  V30 635 1 306 773
M  V30 636 2 307 308
M  V30 637 1 307 1095
M  V30 638 1 309 310
M  V30 639 1 309 774
M  V30 640 1 309 1096
M  V30 641 1 310 311
M  V30 642 1 310 313
M  V30 643 1 310 775
M  V30 644 2 311 312
M  V30 645 1 311 1097
M  V30 646 1 313 314
M  V30 647 1 313 776
M  V30 648 1 313 777
M  V30 649 2 314 315
M  V30 650 1 314 316
M  V30 651 1 315 317
M  V30 652 1 315 778
M  V30 653 2 316 318
M  V30 654 1 316 779
M  V30 655 2 317 319
M  V30 656 1 317 780
M  V30 657 1 318 319
M  V30 658 1 318 781
M  V30 659 1 319 782
M  V30 660 1 320 321
M  V30 661 1 320 783
M  V30 662 1 320 1098
M  V30 663 1 321 322
M  V30 664 1 321 324
M  V30 665 1 321 784
M  V30 666 2 322 323
M  V30 667 1 322 1099
M  V30 668 1 324 325
M  V30 669 1 324 326
M  V30 670 1 324 785
M  V30 671 1 325 786
M  V30 672 1 325 787
M  V30 673 1 325 788
M  V30 674 1 326 789
M  V30 675 1 326 790
M  V30 676 1 326 791
M  V30 677 1 327 328
M  V30 678 1 327 792
M  V30 679 1 327 1100
M  V30 680 1 328 329
M  V30 681 1 328 331
M  V30 682 1 328 793
M  V30 683 2 329 330
M  V30 684 1 329 1101
M  V30 685 1 331 332
M  V30 686 1 331 794
M  V30 687 1 331 795
M  V30 688 1 332 333
M  V30 689 1 332 796
M  V30 690 1 332 797
M  V30 691 2 333 334
M  V30 692 1 333 335
M  V30 693 1 335 798
M  V30 694 1 335 799
M  V30 695 1 336 337
M  V30 696 1 336 800
M  V30 697 1 336 1102
M  V30 698 1 337 338
M  V30 699 1 337 340
M  V30 700 1 337 801
M  V30 701 2 338 339
M  V30 702 1 338 341
M  V30 703 1 340 802
M  V30 704 1 340 803
M  V30 705 1 340 804
M  V30 706 1 341 342
M  V30 707 1 341 805
M  V30 708 1 342 343
M  V30 709 1 342 806
M  V30 710 1 342 807
M  V30 711 2 343 344
M  V30 712 1 343 1103
M  V30 713 1 345 346
M  V30 714 1 345 808
M  V30 715 1 345 1104
M  V30 716 1 346 347
M  V30 717 1 346 349
M  V30 718 1 346 809
M  V30 719 2 347 348
M  V30 720 1 347 354
M  V30 721 1 349 350
M  V30 722 1 349 810
M  V30 723 1 349 811
M  V30 724 1 350 351
M  V30 725 1 350 812
M  V30 726 1 350 813
M  V30 727 2 351 352
M  V30 728 1 351 353
M  V30 729 1 354 355
M  V30 730 1 354 814
M  V30 731 1 355 356
M  V30 732 1 355 358
M  V30 733 1 355 815
M  V30 734 2 356 357
M  V30 735 1 356 1105
M  V30 736 1 358 359
M  V30 737 1 358 816
M  V30 738 1 358 817
M  V30 739 1 359 360
M  V30 740 1 359 818
M  V30 741 1 359 819
M  V30 742 1 360 361
M  V30 743 1 361 820
M  V30 744 1 361 821
M  V30 745 1 361 822
M  V30 746 1 362 363
M  V30 747 1 362 823
M  V30 748 1 362 1106
M  V30 749 1 363 364
M  V30 750 1 363 366
M  V30 751 1 363 824
M  V30 752 2 364 365
M  V30 753 1 364 1107
M  V30 754 1 366 367
M  V30 755 1 366 825
M  V30 756 1 366 826
M  V30 757 1 367 368
M  V30 758 1 367 827
M  V30 759 1 367 828
M  V30 760 2 368 369
M  V30 761 1 368 370
M  V30 762 1 370 829
M  V30 763 1 370 830
M  V30 764 1 371 372
M  V30 765 1 371 831
M  V30 766 1 371 1108
M  V30 767 1 372 373
M  V30 768 1 372 375
M  V30 769 1 372 832
M  V30 770 2 373 374
M  V30 771 1 373 379
M  V30 772 1 375 376
M  V30 773 1 375 833
M  V30 774 1 375 834
M  V30 775 1 376 377
M  V30 776 1 376 835
M  V30 777 1 376 836
M  V30 778 1 377 378
M  V30 779 1 378 837
M  V30 780 1 378 838
M  V30 781 1 378 839
M  V30 782 1 379 380
M  V30 783 1 379 840
M  V30 784 1 380 381
M  V30 785 1 380 383
M  V30 786 1 380 841
M  V30 787 2 381 382
M  V30 788 1 381 387
M  V30 789 1 383 384
M  V30 790 1 383 842
M  V30 791 1 383 843
M  V30 792 1 384 385
M  V30 793 1 384 844
M  V30 794 1 384 845
M  V30 795 1 385 386
M  V30 796 1 386 846
M  V30 797 1 386 847
M  V30 798 1 386 848
M  V30 799 1 387 388
M  V30 800 1 387 849
M  V30 801 1 388 389
M  V30 802 1 388 391
M  V30 803 1 388 850
M  V30 804 2 389 390
M  V30 805 1 389 1109
M  V30 806 1 391 392
M  V30 807 1 391 851
M  V30 808 1 391 852
M  V30 809 2 392 393
M  V30 810 1 392 394
M  V30 811 1 393 395
M  V30 812 1 393 853
M  V30 813 2 394 396
M  V30 814 1 394 854
M  V30 815 2 395 397
M  V30 816 1 395 855
M  V30 817 1 396 397
M  V30 818 1 396 856
M  V30 819 1 397 398
M  V30 820 1 398 857
M  V30 821 1 399 400
M  V30 822 1 399 858
M  V30 823 1 399 1110
M  V30 824 1 400 401
M  V30 825 1 400 403
M  V30 826 1 400 859
M  V30 827 2 401 402
M  V30 828 1 401 1111
M  V30 829 1 403 404
M  V30 830 1 403 860
M  V30 831 1 403 861
M  V30 832 2 404 405
M  V30 833 1 404 406
M  V30 834 1 405 407
M  V30 835 1 405 862
M  V30 836 2 406 408
M  V30 837 1 406 863
M  V30 838 2 407 409
M  V30 839 1 407 864
M  V30 840 1 408 409
M  V30 841 1 408 865
M  V30 842 1 409 410
M  V30 843 1 410 866
M  V30 844 1 411 412
M  V30 845 1 411 867
M  V30 846 1 411 1112
M  V30 847 1 412 413
M  V30 848 1 412 415
M  V30 849 1 412 868
M  V30 850 2 413 414
M  V30 851 1 413 422
M  V30 852 1 415 416
M  V30 853 1 415 869
M  V30 854 1 415 870
M  V30 855 2 416 417
M  V30 856 1 416 418
M  V30 857 1 417 419
M  V30 858 1 417 871
M  V30 859 2 418 420
M  V30 860 1 418 872
M  V30 861 2 419 421
M  V30 862 1 419 873
M  V30 863 1 420 421
M  V30 864 1 420 874
M  V30 865 1 421 875
M  V30 866 1 422 423
M  V30 867 1 422 876
M  V30 868 1 423 424
M  V30 869 1 423 426
M  V30 870 1 423 877
M  V30 871 2 424 425
M  V30 872 1 424 1113
M  V30 873 1 426 427
M  V30 874 1 426 878
M  V30 875 1 426 879
M  V30 876 1 427 880
M  V30 877 1 428 429
M  V30 878 1 428 881
M  V30 879 1 428 1114
M  V30 880 1 429 430
M  V30 881 1 429 432
M  V30 882 1 429 882
M  V30 883 2 430 431
M  V30 884 1 430 1115
M  V30 885 1 432 433
M  V30 886 1 432 883
M  V30 887 1 432 884
M  V30 888 2 433 434
M  V30 889 1 433 435
M  V30 890 1 434 436
M  V30 891 1 434 885
M  V30 892 2 435 437
M  V30 893 1 435 886
M  V30 894 2 436 438
M  V30 895 1 436 887
M  V30 896 1 437 438
M  V30 897 1 437 888
M  V30 898 1 438 889
M  V30 899 1 439 440
M  V30 900 1 439 890
M  V30 901 1 439 1116
M  V30 902 1 440 441
M  V30 903 1 440 443
M  V30 904 1 440 891
M  V30 905 2 441 442
M  V30 906 1 441 447
M  V30 907 1 443 444
M  V30 908 1 443 892
M  V30 909 1 443 893
M  V30 910 1 444 445
M  V30 911 1 444 894
M  V30 912 1 444 895
M  V30 913 1 445 446
M  V30 914 1 446 896
M  V30 915 1 446 897
M  V30 916 1 446 898
M  V30 917 1 447 448
M  V30 918 1 447 899
M  V30 919 1 448 449
M  V30 920 1 448 451
M  V30 921 1 448 900
M  V30 922 2 449 450
M  V30 923 1 449 1117
M  V30 924 1 451 901
M  V30 925 1 451 902
M  V30 926 1 451 903
M  V30 927 1 452 453
M  V30 928 1 452 904
M  V30 929 1 452 1118
M  V30 930 1 453 454
M  V30 931 1 453 456
M  V30 932 1 453 905
M  V30 933 2 454 455
M  V30 934 1 454 461
M  V30 935 1 456 457
M  V30 936 1 456 906
M  V30 937 1 456 907
M  V30 938 1 457 458
M  V30 939 1 457 908
M  V30 940 1 457 909
M  V30 941 2 458 459
M  V30 942 1 458 460
M  V30 943 1 460 910
M  V30 944 1 460 911
M  V30 945 1 461 462
M  V30 946 1 461 912
M  V30 947 1 462 463
M  V30 948 1 462 465
M  V30 949 1 462 913
M  V30 950 2 463 464
M  V30 951 1 463 1119
M  V30 952 1 465 466
M  V30 953 1 465 467
M  V30 954 1 465 914
M  V30 955 1 466 915
M  V30 956 1 466 916
M  V30 957 1 466 917
M  V30 958 1 467 918
M  V30 959 1 467 919
M  V30 960 1 467 920
M  V30 961 1 468 469
M  V30 962 1 468 921
M  V30 963 1 468 1120
M  V30 964 1 469 470
M  V30 965 1 469 472
M  V30 966 1 469 922
M  V30 967 2 470 471
M  V30 968 1 470 1121
M  V30 969 1 472 473
M  V30 970 1 472 923
M  V30 971 1 472 924
M  V30 972 2 473 474
M  V30 973 1 473 475
M  V30 974 1 474 476
M  V30 975 1 474 925
M  V30 976 2 475 477
M  V30 977 1 475 926
M  V30 978 2 476 478
M  V30 979 1 476 927
M  V30 980 1 477 478
M  V30 981 1 477 928
M  V30 982 1 478 929
M  V30 983 1 479 480
M  V30 984 1 479 930
M  V30 985 1 479 1122
M  V30 986 1 480 481
M  V30 987 1 480 483
M  V30 988 1 480 931
M  V30 989 2 481 482
M  V30 990 1 481 1123
M  V30 991 1 483 932
M  V30 992 1 483 933
M  V30 993 1 483 934
M  V30 994 1 935 936
M  V30 995 1 935 997
M  V30 996 1 936 937
M  V30 997 1 936 992
M  V30 998 1 936 994
M  V30 999 1 937 938
M  V30 1000 1 937 947
M  V30 1001 1 937 998
M  V30 1002 1 938 939
M  V30 1003 2 939 940
M  V30 1004 1 939 941
M  V30 1005 2 941 942
M  V30 1006 1 941 946
M  V30 1007 1 942 943
M  V30 1008 1 942 999
M  V30 1009 2 943 944
M  V30 1010 1 943 1000
M  V30 1011 1 944 945
M  V30 1012 1 944 1001
M  V30 1013 2 945 946
M  V30 1014 1 945 1002
M  V30 1015 1 946 1003
M  V30 1016 1 947 948
M  V30 1017 1 947 959
M  V30 1018 1 947 1004
M  V30 1019 1 948 949
M  V30 1020 1 948 953
M  V30 1021 1 948 955
M  V30 1022 1 949 950
M  V30 1023 2 950 951
M  V30 1024 1 950 952
M  V30 1025 1 952 1005
M  V30 1026 1 952 1006
M  V30 1027 1 952 1007
M  V30 1028 1 953 954
M  V30 1029 1 953 1008
M  V30 1030 1 953 1009
M  V30 1031 1 954 955
M  V30 1032 1 955 956
M  V30 1033 1 955 1010
M  V30 1034 1 956 957
M  V30 1035 1 956 1011
M  V30 1036 1 956 1012
M  V30 1037 1 957 958
M  V30 1038 1 957 959
M  V30 1039 1 957 1013
M  V30 1040 1 958 1014
M  V30 1041 1 959 960
M  V30 1042 1 959 961
M  V30 1043 1 960 1015
M  V30 1044 1 960 1016
M  V30 1045 1 960 1017
M  V30 1046 2 961 962
M  V30 1047 1 961 963
M  V30 1048 1 963 964
M  V30 1049 1 963 968
M  V30 1050 1 963 1018
M  V30 1051 1 964 965
M  V30 1052 2 965 966
M  V30 1053 1 965 967
M  V30 1054 1 967 1019
M  V30 1055 1 967 1020
M  V30 1056 1 967 1021
M  V30 1057 2 968 969
M  V30 1058 1 968 994
M  V30 1059 1 969 970
M  V30 1060 1 969 993
M  V30 1061 1 970 971
M  V30 1062 1 970 992
M  V30 1063 1 970 1022
M  V30 1064 1 971 972
M  V30 1065 2 972 973
M  V30 1066 1 972 974
M  V30 1067 1 974 975
M  V30 1068 1 974 976
M  V30 1069 1 974 1023
M  V30 1070 1 975 1024
M  V30 1071 1 976 977
M  V30 1072 1 976 986
M  V30 1073 1 976 1025
M  V30 1074 1 977 978
M  V30 1075 1 977 1026
M  V30 1076 2 978 979
M  V30 1077 1 978 980
M  V30 1078 2 980 981
M  V30 1079 1 980 985
M  V30 1080 1 981 982
M  V30 1081 1 981 1027
M  V30 1082 2 982 983
M  V30 1083 1 982 1028
M  V30 1084 1 983 984
M  V30 1085 1 983 1029
M  V30 1086 2 984 985
M  V30 1087 1 984 1030
M  V30 1088 1 985 1031
M  V30 1089 2 986 987
M  V30 1090 1 986 991
M  V30 1091 1 987 988
M  V30 1092 1 987 1032
M  V30 1093 2 988 989
M  V30 1094 1 988 1033
M  V30 1095 1 989 990
M  V30 1096 1 989 1034
M  V30 1097 2 990 991
M  V30 1098 1 990 1035
M  V30 1099 1 991 1036
M  V30 1100 1 992 1037
M  V30 1101 1 992 1038
M  V30 1102 1 993 1039
M  V30 1103 1 993 1040
M  V30 1104 1 993 1041
M  V30 1105 1 994 995
M  V30 1106 1 994 996
M  V30 1107 1 995 1042
M  V30 1108 1 995 1043
M  V30 1109 1 995 1044
M  V30 1110 1 996 1045
M  V30 1111 1 996 1046
M  V30 1112 1 996 1047
M  V30 END BOND
M  V30 END CTAB
M  END
> <i_m_stars>
3

> <s_m_entry_id>
35

> <s_pdb_PDB_TITLE>
NANODISC RECONSTITUTED HUMAN ABCB1 IN COMPLEX WITH UIC2 FAB AND TAXOL

> <s_pdb_PDB_ID>
6QEX

> <r_pdb_PDB_RESOLUTION>
3.6

> <s_pdb_PDB_EXPDTA>
ELECTRON MICROSCOPY

> <r_pdb_PDB_EXPDTA_PH>
7.5

> <b_ppw_prepared>
1

> <r_i_Potential_Energy-S-OPLS>
-3235.76489920081

> <i_f3d_flags>
0

> <r_lp_tautomer_probability>
1

> <r_i_docking_score>
-14.1115457958563

> <r_i_glide_gscore>
-14.1115457958563

> <r_i_glide_emodel>
-169.892732675161

> <r_psp_Prime_Energy>
-46002.6365889568

> <s_phaseifd_glide_redock_method>
confgen

> <r_psp_IFDScore>
-46145.2520138319

> <s_m_Source_Path>
D:\Pgp\ABCB1_papers\sdfiles_paper

> <s_m_Source_File>
taxol_IFD_sets.mae

> <i_m_Source_File_Index>
1

$$$$
1a_for_SM
                    3D
 Schrodinger Suite 2022-4.
  0  0  0     0  0            999 V3000
M  V30 BEGIN CTAB
M  V30 COUNTS 1074 1060 0 0 0
M  V30 BEGIN ATOM
M  V30 1 N  160.4864 162.2573 172.3009 0
M  V30 2 C  160.4710 162.7908 170.9431 0 CFG=2
M  V30 3 C  159.2869 163.7435 170.6687 0
M  V30 4 O  159.5607 164.8762 170.2637 0
M  V30 5 C  160.5772 161.6456 169.9075 0
M  V30 6 C  160.6679 162.0904 168.4306 0
M  V30 7 C  161.8174 163.0807 168.2071 0
M  V30 8 C  160.8308 160.8648 167.5222 0
M  V30 9 N  159.8047 167.1646 172.1632 0
M  V30 10 C  160.6900 168.0451 171.3959 0 CFG=2
M  V30 11 C  159.9020 168.7541 170.2816 0
M  V30 12 O  160.1345 169.9352 170.0348 0
M  V30 13 C  161.8462 167.2370 170.7614 0
M  V30 14 C  162.9458 168.1363 170.1623 0
M  V30 15 S  164.3802 167.3011 169.4320 0
M  V30 16 C  163.6268 166.5772 167.9529 0
M  V30 17 N  158.9422 168.0636 169.6477 0
M  V30 18 C  158.0833 168.6183 168.5926 0 CFG=2
M  V30 19 C  157.1643 169.7211 169.1530 0
M  V30 20 O  156.9057 170.7217 168.4829 0
M  V30 21 C  157.2251 167.5054 167.9433 0
M  V30 22 C  158.0336 166.3320 167.3646 0
M  V30 23 S  159.0897 166.7693 165.9590 0
M  V30 24 C  160.2611 165.3903 166.0100 0
M  V30 25 N  159.5223 172.7065 169.7939 0
M  V30 26 C  159.9176 173.2273 168.4869 0 CFG=2
M  V30 27 C  158.8473 174.1739 167.9238 0
M  V30 28 O  159.1697 175.2747 167.4802 0
M  V30 29 C  160.1815 172.0441 167.5261 0
M  V30 30 C  160.6425 172.4101 166.1218 0
M  V30 31 C  162.0191 172.4878 165.8236 0
M  V30 32 C  159.6963 172.6627 165.1032 0
M  V30 33 C  162.4438 172.8212 164.5231 0
M  V30 34 C  160.1226 173.0108 163.8069 0
M  V30 35 C  161.4978 173.0909 163.5162 0
M  V30 36 N  158.9015 151.0777 173.6442 0
M  V30 37 C  159.2923 152.4332 173.2619 0 CFG=2
M  V30 38 C  158.3610 152.9573 172.1493 0
M  V30 39 O  157.8371 154.0698 172.2462 0
M  V30 40 C  160.7798 152.3835 172.8223 0
M  V30 41 C  161.5492 153.7205 172.8131 0
M  V30 42 C  161.5220 154.4909 171.4967 0
M  V30 43 O  160.7167 154.2202 170.6140 0
M  V30 44 N  162.4136 155.4620 171.3555 0
M  V30 45 N  158.0843 152.1239 171.1365 0
M  V30 46 C  157.2548 152.4548 169.9724 0 CFG=2
M  V30 47 C  155.7866 152.7063 170.3807 0
M  V30 48 O  155.1734 153.6764 169.9275 0
M  V30 49 C  157.3152 151.3066 168.9351 0
M  V30 50 O  158.6058 151.1399 168.3650 0
M  V30 51 N  155.7033 156.0940 172.3667 0
M  V30 52 C  155.8642 157.1932 171.4093 0 CFG=2
M  V30 53 C  154.5108 157.4842 170.7265 0
M  V30 54 O  154.1206 158.6479 170.6190 0
M  V30 55 C  156.9399 156.8571 170.3285 0 CFG=2
M  V30 56 O  158.1799 156.4622 170.8928 0
M  V30 57 C  157.2817 158.0723 169.4464 0
M  V30 58 N  156.0663 148.7680 154.5785 0
M  V30 59 C  157.3556 149.3620 154.2067 0 CFG=2
M  V30 60 C  158.4767 148.7602 155.0656 0
M  V30 61 O  159.4175 148.1735 154.5312 0
M  V30 62 C  157.2407 150.8990 154.3698 0
M  V30 63 C  158.4447 151.7813 154.2064 0
M  V30 64 C  158.7791 152.4497 153.0804 0
M  V30 65 C  159.4110 152.2086 155.2178 0
M  V30 66 N  159.9020 153.2170 153.3057 0
M  V30 67 C  160.3470 153.0961 154.6037 0
M  V30 68 C  159.5867 151.9545 156.5994 0
M  V30 69 C  161.4229 153.6615 155.3091 0
M  V30 70 C  160.6615 152.5138 157.3199 0
M  V30 71 C  161.5843 153.3602 156.6744 0
M  V30 72 N  158.9815 144.6803 154.5811 0
M  V30 73 C  159.6727 144.4361 153.3098 0 CFG=2
M  V30 74 C  161.1733 144.7840 153.3870 0
M  V30 75 O  161.9851 144.0748 152.8010 0
M  V30 76 C  158.9981 145.2342 152.1492 0 CFG=2
M  V30 77 C  157.6289 144.6063 151.8002 0
M  V30 78 C  159.8358 145.4087 150.8602 0
M  V30 79 C  156.6980 145.5345 151.0058 0
M  V30 80 N  161.5236 145.8549 154.1126 0
M  V30 81 C  162.8865 146.3646 154.2533 0 CFG=2
M  V30 82 C  163.6520 145.7242 155.4313 0
M  V30 83 O  164.8638 145.9180 155.5357 0
M  V30 84 C  162.8053 147.8890 154.5155 0
M  V30 85 C  162.3679 148.7334 153.2966 0
M  V30 86 C  162.0087 150.1624 153.7258 0
M  V30 87 C  163.4513 148.7721 152.2067 0
M  V30 88 N  165.3612 141.3560 154.1753 0
M  V30 89 C  164.6104 140.3663 153.3946 0 CFG=2
M  V30 90 C  165.5035 139.3917 152.5915 0
M  V30 91 O  165.1910 139.0679 151.4462 0
M  V30 92 C  163.5402 141.1048 152.5535 0
M  V30 93 C  164.0218 141.9668 151.3910 0
M  V30 94 C  164.6566 143.2055 151.6266 0
M  V30 95 C  163.9192 141.4998 150.0624 0
M  V30 96 C  165.1236 143.9627 150.5609 0
M  V30 97 C  164.3915 142.2704 149.0099 0
M  V30 98 C  164.9875 143.4993 149.2584 0
M  V30 99 N  157.7870 144.9765 145.9858 0
M  V30 100 C  158.4860 145.6708 147.0652 0 CFG=2
M  V30 101 C  158.6008 147.1827 146.8255 0
M  V30 102 O  158.2177 147.9565 147.6993 0
M  V30 103 C  159.8692 145.0330 147.2763 0
M  V30 104 N  159.0784 147.5628 145.6301 0
M  V30 105 C  159.3209 148.9527 145.2311 0 CFG=2
M  V30 106 C  158.0399 149.7484 144.9443 0
M  V30 107 O  158.0461 150.9570 145.1808 0
M  V30 108 C  160.2801 148.9753 144.0269 0
M  V30 109 C  161.6509 148.4009 144.3905 0
M  V30 110 O  162.2733 148.8247 145.3610 0
M  V30 111 N  162.1395 147.4419 143.6082 0
M  V30 112 N  156.8989 150.5236 148.6894 0
M  V30 113 C  157.7888 151.5095 149.2979 0 CFG=2
M  V30 114 C  157.5149 152.9050 148.6991 0
M  V30 115 O  157.3458 153.8705 149.4434 0
M  V30 116 C  159.2645 151.0368 149.1460 0 CFG=2
M  V30 117 C  159.5285 149.7980 150.0409 0
M  V30 118 C  160.3029 152.1358 149.4622 0
M  V30 119 C  160.7680 148.9917 149.6308 0
M  V30 120 N  155.9110 156.5316 150.5539 0
M  V30 121 C  156.4980 157.8706 150.4157 0 CFG=2
M  V30 122 C  155.5245 158.8785 149.7733 0
M  V30 123 O  155.4550 160.0293 150.2077 0
M  V30 124 C  157.8180 157.7978 149.6186 0
M  V30 125 C  158.9958 157.2347 150.4023 0
M  V30 126 C  159.4954 157.9338 151.5232 0
M  V30 127 C  159.6187 156.0325 150.0054 0
M  V30 128 C  160.5976 157.4321 152.2416 0
M  V30 129 C  160.7258 155.5352 150.7202 0
M  V30 130 C  161.2152 156.2325 151.8399 0
M  V30 131 N  152.9783 159.8165 152.5196 0
M  V30 132 C  153.6040 160.7446 153.4572 0 CFG=2
M  V30 133 C  153.5695 162.1745 152.8780 0
M  V30 134 O  153.0126 163.0681 153.5144 0
M  V30 135 C  155.0268 160.2317 153.8188 0 CFG=2
M  V30 136 C  154.9253 158.9258 154.6500 0
M  V30 137 C  155.8786 161.2735 154.5768 0
M  V30 138 C  156.2125 158.0884 154.6752 0
M  V30 139 N  154.0589 162.3860 151.6464 0
M  V30 140 C  154.0114 163.6793 150.9435 0 CFG=2
M  V30 141 C  152.5842 164.2307 150.7652 0
M  V30 142 O  152.3535 165.4384 150.8515 0
M  V30 143 C  154.6922 163.5551 149.5664 0
M  V30 144 C  156.1638 163.9177 149.5556 0
M  V30 145 C  156.5420 165.2742 149.6337 0
M  V30 146 C  157.1552 162.9213 149.4370 0
M  V30 147 C  157.9013 165.6298 149.5912 0
M  V30 148 C  158.5149 163.2795 149.3871 0
M  V30 149 C  158.8866 164.6341 149.4660 0
M  V30 150 O  160.1997 164.9834 149.4210 0
M  V30 151 N  151.5382 165.5820 154.1704 0
M  V30 152 C  152.1367 166.9220 154.2746 0 CFG=2
M  V30 153 C  151.2700 167.9624 153.5459 0
M  V30 154 O  150.9204 168.9906 154.1250 0
M  V30 155 C  153.5810 166.9542 153.7022 0
M  V30 156 C  154.6970 166.6001 154.6728 0
M  V30 157 C  155.3013 167.6098 155.4506 0
M  V30 158 C  155.1653 165.2759 154.7857 0
M  V30 159 C  156.3405 167.2923 156.3486 0
M  V30 160 C  156.1925 164.9523 155.6905 0
M  V30 161 C  156.7792 165.9609 156.4759 0
M  V30 162 O  157.7854 165.6528 157.3411 0
M  V30 163 N  149.1962 170.8686 155.6332 0
M  V30 164 C  149.4832 172.2612 155.3105 0 CFG=2
M  V30 165 C  148.2806 173.0122 154.7324 0
M  V30 166 O  148.0149 174.1116 155.2046 0
M  V30 167 C  150.7561 172.4110 154.4483 0
M  V30 168 C  152.0361 172.4728 155.2660 0
M  V30 169 C  152.2671 173.5846 156.1044 0
M  V30 170 C  152.9594 171.4053 155.2781 0
M  V30 171 C  153.4030 173.6373 156.8989 0
M  V30 172 C  154.0901 171.4777 156.0819 0
M  V30 173 C  154.3104 172.5877 156.8869 0
M  V30 174 N  150.7054 168.5179 163.9415 0
M  V30 175 C  151.0392 167.7434 162.7510 0 CFG=2
M  V30 176 C  152.1720 166.7469 163.0392 0
M  V30 177 O  151.9660 165.5363 162.9281 0
M  V30 178 C  151.3885 168.6999 161.5899 0
M  V30 179 C  151.9416 168.0294 160.3414 0
M  V30 180 C  151.2367 166.9762 159.7183 0
M  V30 181 C  153.1929 168.4298 159.8283 0
M  V30 182 C  151.7769 166.3329 158.5886 0
M  V30 183 C  153.7317 167.7839 158.7022 0
M  V30 184 C  153.0246 166.7379 158.0798 0
M  V30 185 N  153.3402 167.2460 163.4688 0
M  V30 186 C  154.5199 166.4115 163.6589 0 CFG=2
M  V30 187 C  154.3548 165.4114 164.8072 0
M  V30 188 O  154.7684 164.2692 164.6454 0
M  V30 189 C  155.7801 167.2731 163.8652 0
M  V30 190 C  156.3370 167.8421 162.5712 0
M  V30 191 C  156.8141 166.9644 161.5733 0
M  V30 192 C  156.3881 169.2352 162.3536 0
M  V30 193 C  157.3178 167.4732 160.3626 0
M  V30 194 C  156.8985 169.7423 161.1425 0
M  V30 195 C  157.3605 168.8618 160.1457 0
M  V30 196 N  151.9960 162.5993 163.4041 0
M  V30 197 C  152.7180 161.9499 162.3095 0 CFG=2
M  V30 198 C  153.8154 161.0142 162.8581 0
M  V30 199 O  153.8855 159.8472 162.4659 0
M  V30 200 C  153.3273 163.0558 161.4114 0
M  V30 201 C  154.0596 162.5876 160.1314 0
M  V30 202 C  153.0877 162.0184 159.0814 0
M  V30 203 C  154.8824 163.7429 159.5366 0
M  V30 204 N  154.6346 161.5072 163.8037 0
M  V30 205 C  155.6718 160.7599 164.5253 0 CFG=2
M  V30 206 C  155.0700 159.5350 165.2417 0
M  V30 207 O  155.6078 158.4295 165.1383 0
M  V30 208 C  156.4399 161.7291 165.4829 0 CFG=2
M  V30 209 C  157.3283 162.7376 164.7042 0
M  V30 210 C  157.2382 161.0558 166.6204 0
M  V30 211 C  158.6558 162.1854 164.1671 0
M  V30 212 N  153.6898 156.8289 162.5924 0
M  V30 213 C  154.7847 156.1506 161.9016 0 CFG=2
M  V30 214 C  155.4995 155.1796 162.8627 0
M  V30 215 O  155.9374 154.1073 162.4355 0
M  V30 216 C  155.7914 157.1890 161.3581 0
M  V30 217 C  156.7237 156.6140 160.3000 0
M  V30 218 C  156.2889 156.5171 158.9601 0
M  V30 219 C  158.0021 156.1297 160.6515 0
M  V30 220 C  157.1091 155.9092 157.9891 0
M  V30 221 C  158.8256 155.5330 159.6756 0
M  V30 222 C  158.3747 155.4095 158.3477 0
M  V30 223 N  155.5531 155.5069 164.1666 0
M  V30 224 C  156.1668 154.6948 165.2297 0 CFG=2
M  V30 225 C  155.4417 153.3490 165.4113 0
M  V30 226 O  156.0742 152.3394 165.7139 0
M  V30 227 C  156.1796 155.4495 166.5799 0
M  V30 228 O  157.0331 156.5816 166.5507 0
M  V30 229 N  156.9817 150.7592 163.1037 0
M  V30 230 C  158.2915 150.3241 163.5754 0 CFG=2
M  V30 231 C  158.1407 149.3495 164.7582 0
M  V30 232 O  159.0821 148.6257 165.0725 0
M  V30 233 C  159.0948 151.5655 164.0351 0
M  V30 234 C  159.1046 152.7770 163.0648 0
M  V30 235 C  159.1456 152.4175 161.5774 0
M  V30 236 O  160.1236 151.8689 161.0880 0
M  V30 237 N  158.0750 152.7089 160.8490 0
M  V30 238 N  164.9921 165.2563 149.3867 0
M  V30 239 C  165.1241 165.8767 150.7103 0 CFG=2
M  V30 240 C  165.5404 167.3750 150.7060 0
M  V30 241 O  164.8726 168.1526 151.3952 0
M  V30 242 C  165.9700 164.9784 151.6421 0
M  V30 243 C  166.1458 165.4891 153.0937 0
M  V30 244 C  167.3178 166.4557 153.2558 0
M  V30 245 O  168.3518 166.2888 152.6243 0
M  V30 246 N  167.1986 167.4841 154.0784 0
M  V30 247 N  162.6129 169.2878 149.2824 0
M  V30 248 C  161.5938 169.2994 150.3380 0 CFG=2
M  V30 249 C  161.8752 170.3933 151.3809 0
M  V30 250 O  160.9725 171.1567 151.7204 0
M  V30 251 C  161.5036 167.8951 150.9759 0
M  V30 252 C  160.8878 167.7741 152.3656 0
M  V30 253 C  159.5081 167.5285 152.5198 0
M  V30 254 C  161.7110 167.8629 153.5111 0
M  V30 255 C  158.9579 167.3602 153.8045 0
M  V30 256 C  161.1583 167.7053 154.7960 0
M  V30 257 C  159.7832 167.4453 154.9422 0
M  V30 258 N  163.1289 170.4985 151.8465 0
M  V30 259 C  163.5698 171.4552 152.8595 0 CFG=2
M  V30 260 C  163.3939 172.9137 152.4095 0
M  V30 261 O  162.9570 173.7547 153.1983 0
M  V30 262 C  165.0405 171.1854 153.1989 0
M  V30 263 N  159.4456 173.4017 152.2974 0
M  V30 264 C  159.0454 173.4022 153.7042 0 CFG=2
M  V30 265 C  159.3538 174.7383 154.4029 0
M  V30 266 O  158.4517 175.3513 154.9811 0
M  V30 267 C  159.7354 172.2082 154.4028 0
M  V30 268 C  159.5264 172.0867 155.9018 0
M  V30 269 C  158.2431 171.8218 156.4259 0
M  V30 270 C  160.6229 172.2423 156.7778 0
M  V30 271 C  158.0613 171.7119 157.8183 0
M  V30 272 C  160.4392 172.1312 158.1682 0
M  V30 273 C  159.1586 171.8644 158.6890 0
M  V30 274 N  154.3331 169.9548 147.1805 0
M  V30 275 C  154.5205 168.7351 147.9750 0 CFG=2
M  V30 276 C  153.8087 167.5303 147.3371 0
M  V30 277 O  154.3795 166.4385 147.3279 0
M  V30 278 C  154.0055 168.9004 149.4253 0
M  V30 279 C  154.9188 169.5890 150.4322 0
M  V30 280 C  156.3135 169.3482 150.4541 0
M  V30 281 C  154.3482 170.4162 151.4237 0
M  V30 282 C  157.1217 169.9322 151.4486 0
M  V30 283 C  155.1560 170.9807 152.4284 0
M  V30 284 C  156.5403 170.7371 152.4434 0
M  V30 285 N  161.4162 156.0445 142.7607 0
M  V30 286 C  161.6406 154.8498 143.5744 0 CFG=2
M  V30 287 C  161.2779 153.5680 142.8096 0
M  V30 288 O  162.0400 152.5994 142.8569 0
M  V30 289 C  160.8275 154.9226 144.8888 0
M  V30 290 C  161.5835 155.5000 146.0735 0
M  V30 291 C  162.6905 154.7965 146.5961 0
M  V30 292 C  161.1675 156.7003 146.6887 0
M  V30 293 C  163.3627 155.2760 147.7345 0
M  V30 294 C  161.8467 157.1853 147.8221 0
M  V30 295 C  162.9351 156.4657 148.3519 0
M  V30 296 N  164.1036 153.1441 139.8951 0
M  V30 297 C  165.3841 152.8177 140.5389 0 CFG=2
M  V30 298 C  165.4287 151.3504 140.9876 0
M  V30 299 O  166.3074 150.6054 140.5589 0
M  V30 300 C  165.6439 153.7484 141.7529 0
M  V30 301 C  167.0183 153.5271 142.4467 0
M  V30 302 C  167.1150 153.9752 143.9096 0
M  V30 303 O  168.0597 153.6006 144.6002 0
M  V30 304 N  166.1585 154.7556 144.4111 0
M  V30 305 N  164.4761 150.9711 141.8497 0
M  V30 306 C  164.4527 149.6550 142.4648 0
M  V30 307 C  164.1211 148.5523 141.4496 0
M  V30 308 O  164.6223 147.4398 141.6065 0
M  V30 309 N  167.6934 148.2233 139.1444 0
M  V30 310 C  168.7130 147.6052 140.0019 0 CFG=2
M  V30 311 C  168.3581 146.1745 140.4343 0
M  V30 312 O  169.2606 145.3434 140.5311 0
M  V30 313 C  169.0241 148.4800 141.2368 0
M  V30 314 C  170.0166 149.6066 141.0049 0
M  V30 315 C  171.3755 149.3164 140.7582 0
M  V30 316 C  169.5938 150.9511 140.9882 0
M  V30 317 C  172.2765 150.3503 140.5373 0
M  V30 318 C  170.5115 151.9686 140.7773 0
M  V30 319 C  171.8470 151.6705 140.5451 0
M  V30 320 N  173.7639 153.6888 146.6231 0
M  V30 321 C  173.9270 154.3193 147.9349 0 CFG=2
M  V30 322 C  174.9212 155.4928 147.9172 0
M  V30 323 O  174.6002 156.5404 148.4773 0
M  V30 324 C  174.3484 153.2671 149.0022 0
M  V30 325 C  174.9629 153.8189 150.3106 0
M  V30 326 C  173.1491 152.3515 149.3147 0
M  V30 327 N  173.3824 158.4316 145.6588 0
M  V30 328 C  172.2445 159.0509 146.3334 0 CFG=2
M  V30 329 C  172.7096 159.9190 147.5163 0
M  V30 330 O  172.2860 161.0701 147.6262 0
M  V30 331 C  171.2925 157.9149 146.7583 0
M  V30 332 C  169.9610 158.3320 147.4238 0
M  V30 333 C  168.9050 157.2158 147.4504 0
M  V30 334 O  167.7723 157.4417 147.8676 0
M  V30 335 N  169.2196 156.0149 146.9698 0
M  V30 336 N  174.3268 158.0304 163.8901 0
M  V30 337 C  173.1794 157.7304 164.7540 0 CFG=2
M  V30 338 C  172.0968 156.9372 163.9998 0
M  V30 339 O  171.5714 155.9514 164.5177 0
M  V30 340 C  172.5536 159.0393 165.2695 0
M  V30 341 N  171.8085 157.3300 162.7499 0
M  V30 342 C  170.8468 156.6588 161.8744 0
M  V30 343 C  171.3044 155.2516 161.4793 0
M  V30 344 O  170.5017 154.3194 161.4523 0
M  V30 345 N  170.8953 153.0680 164.7744 0
M  V30 346 C  169.4842 152.7354 164.9872 0 CFG=2
M  V30 347 C  169.0357 151.5821 164.0674 0
M  V30 348 O  168.4897 150.5743 164.5148 0
M  V30 349 C  168.6455 154.0162 164.7553 0
M  V30 350 C  167.1086 153.8521 164.7695 0
M  V30 351 C  166.5763 153.3814 166.1218 0
M  V30 352 O  166.7096 154.1609 167.0891 0
M  V30 353 O  166.0517 152.2491 166.1673 0 CHG=-1
M  V30 354 N  169.3296 151.7012 162.7705 0
M  V30 355 C  168.9126 150.7432 161.7485 0 CFG=2
M  V30 356 C  169.6759 149.4069 161.8562 0
M  V30 357 O  169.1317 148.3387 161.5609 0
M  V30 358 C  169.1539 151.3939 160.3808 0
M  V30 359 C  168.2070 152.5741 160.0879 0
M  V30 360 S  166.4993 152.1171 159.6909 0
M  V30 361 C  166.7145 151.5208 157.9931 0
M  V30 362 N  171.4965 159.1217 170.2486 0
M  V30 363 C  170.0919 159.4783 170.4744 0 CFG=2
M  V30 364 C  169.9551 160.9117 171.0197 0
M  V30 365 O  169.1793 161.7084 170.4929 0
M  V30 366 C  169.4640 158.4765 171.4728 0
M  V30 367 C  169.1241 157.1028 170.8596 0
M  V30 368 C  167.8445 157.0947 170.0282 0
M  V30 369 O  166.8859 157.7986 170.3358 0
M  V30 370 N  167.8013 156.2734 168.9905 0
M  V30 371 N  172.1654 163.4099 170.9150 0
M  V30 372 C  172.7977 164.3964 170.0356 0 CFG=2
M  V30 373 C  171.8127 165.1305 169.1110 0
M  V30 374 O  172.0626 166.2897 168.7972 0
M  V30 375 C  173.9368 163.7576 169.2098 0
M  V30 376 C  174.7505 164.7748 168.3718 0
M  V30 377 S  175.5062 166.1611 169.2690 0
M  V30 378 C  176.6474 165.2700 170.3565 0
M  V30 379 N  170.6832 164.5255 168.7110 0
M  V30 380 C  169.6456 165.2074 167.9223 0 CFG=2
M  V30 381 C  169.1014 166.4263 168.6820 0
M  V30 382 O  169.1022 167.5423 168.1665 0
M  V30 383 C  168.5051 164.2260 167.5885 0
M  V30 384 C  167.3288 164.8696 166.8226 0
M  V30 385 S  166.0754 163.7012 166.2398 0
M  V30 386 C  165.4313 163.0811 167.8166 0
M  V30 387 N  168.7219 166.2072 169.9414 0
M  V30 388 C  168.1627 167.2023 170.8442 0 CFG=2
M  V30 389 C  169.2093 168.2849 171.1567 0
M  V30 390 O  168.8619 169.4670 171.2132 0
M  V30 391 C  167.7123 166.5022 172.1433 0
M  V30 392 C  166.7002 165.3772 171.9587 0
M  V30 393 C  167.1290 164.0953 171.5535 0
M  V30 394 C  165.3262 165.6004 172.1861 0
M  V30 395 C  166.1961 163.0680 171.3238 0
M  V30 396 C  164.3935 164.5632 171.9795 0
M  V30 397 C  164.8252 163.3009 171.5367 0
M  V30 398 O  163.9152 162.3065 171.3316 0
M  V30 399 N  169.6758 170.3865 167.7949 0
M  V30 400 C  168.5289 171.3000 167.7159 0 CFG=2
M  V30 401 C  168.7734 172.5392 168.5958 0
M  V30 402 O  168.6980 173.6702 168.1109 0
M  V30 403 C  167.2266 170.5841 168.1654 0
M  V30 404 C  166.3997 169.8880 167.0899 0
M  V30 405 C  166.9664 168.9113 166.2419 0
M  V30 406 C  165.0237 170.1861 166.9699 0
M  V30 407 C  166.1625 168.2161 165.3165 0
M  V30 408 C  164.2225 169.5050 166.0332 0
M  V30 409 C  164.7895 168.5090 165.2143 0
M  V30 410 O  164.0208 167.8429 164.3072 0
M  V30 411 N  169.1407 174.6918 158.5165 0
M  V30 412 C  168.8445 173.6339 159.4785 0 CFG=2
M  V30 413 C  168.1627 172.4266 158.8052 0
M  V30 414 O  168.6858 171.3115 158.8585 0
M  V30 415 C  167.9875 174.2270 160.6236 0
M  V30 416 C  167.3771 173.2143 161.5796 0
M  V30 417 C  168.1655 172.6137 162.5831 0
M  V30 418 C  166.0241 172.8373 161.4308 0
M  V30 419 C  167.6060 171.6363 163.4276 0
M  V30 420 C  165.4686 171.8545 162.2686 0
M  V30 421 C  166.2619 171.2542 163.2623 0
M  V30 422 N  167.0177 172.6582 158.1464 0
M  V30 423 C  166.1405 171.6095 157.6138 0 CFG=2
M  V30 424 C  166.8499 170.7875 156.5214 0
M  V30 425 O  166.7259 169.5642 156.4582 0
M  V30 426 C  164.8551 172.2405 157.0185 0
M  V30 427 O  164.0456 172.8939 157.9859 0
M  V30 428 N  168.3220 166.9374 158.3768 0
M  V30 429 C  167.4969 165.8532 157.8550 0 CFG=2
M  V30 430 C  168.2061 165.1658 156.6667 0
M  V30 431 O  167.9033 164.0192 156.3420 0
M  V30 432 C  166.1359 166.4253 157.4156 0
M  V30 433 C  165.3739 167.3045 158.4109 0
M  V30 434 C  165.6583 167.3071 159.7978 0
M  V30 435 C  164.3618 168.1592 157.9223 0
M  V30 436 C  164.9813 168.1853 160.6660 0
M  V30 437 C  163.6707 169.0246 158.7915 0
M  V30 438 C  163.9879 169.0450 160.1622 0
M  V30 439 N  170.5504 162.7032 158.4936 0
M  V30 440 C  169.6426 161.6049 158.8254 0 CFG=2
M  V30 441 C  169.3874 160.6967 157.6050 0
M  V30 442 O  169.4776 159.4741 157.7272 0
M  V30 443 C  168.3166 162.1824 159.3666 0
M  V30 444 C  168.4648 162.8695 160.7350 0
M  V30 445 S  167.0357 163.8643 161.2385 0
M  V30 446 C  167.5878 164.3853 162.8853 0
M  V30 447 N  169.1482 161.2899 156.4228 0
M  V30 448 C  168.9737 160.5912 155.1471 0 CFG=2
M  V30 449 C  170.2260 159.7956 154.7449 0
M  V30 450 O  170.1270 158.6047 154.4517 0
M  V30 451 C  168.6122 161.5998 154.0439 0
M  V30 452 N  170.4889 156.7664 157.0954 0
M  V30 453 C  169.4388 155.8233 156.7239 0 CFG=2
M  V30 454 C  169.8040 155.0316 155.4570 0
M  V30 455 O  169.8265 153.8016 155.4911 0
M  V30 456 C  168.1094 156.5949 156.5800 0
M  V30 457 C  166.8983 155.7390 156.1486 0
M  V30 458 C  165.5540 156.4236 156.4014 0
M  V30 459 O  165.4819 157.5241 156.9413 0
M  V30 460 N  164.4608 155.7851 156.0072 0
M  V30 461 N  170.1545 155.7178 154.3629 0
M  V30 462 C  170.5430 155.1075 153.0881 0 CFG=2
M  V30 463 C  171.8167 154.2416 153.2326 0
M  V30 464 O  171.8965 153.1515 152.6633 0
M  V30 465 C  170.6598 156.2214 152.0139 0
M  V30 466 C  171.2170 155.7419 150.6585 0
M  V30 467 C  169.3016 156.9004 151.7629 0
M  V30 468 N  171.0763 150.5958 154.6641 0
M  V30 469 C  170.4398 149.6377 153.7537 0 CFG=2
M  V30 470 C  171.4739 148.9401 152.8471 0
M  V30 471 O  171.1991 147.8781 152.2928 0
M  V30 472 C  169.4302 150.3812 152.8479 0
M  V30 473 C  168.1536 150.8786 153.5173 0
M  V30 474 C  167.3563 150.0066 154.2914 0
M  V30 475 C  167.7172 152.2041 153.3083 0
M  V30 476 C  166.1457 150.4588 154.8511 0
M  V30 477 C  166.5105 152.6594 153.8737 0
M  V30 478 C  165.7222 151.7856 154.6458 0
M  V30 479 N  183.2982 144.7909 152.0588 0
M  V30 480 C  184.4143 143.9078 152.4070 0 CFG=2
M  V30 481 C  184.0779 142.4140 152.2928 0
M  V30 482 O  184.8724 141.6801 151.7047 0
M  V30 483 C  184.9520 144.2593 153.8012 0
M  V30 484 H  160.3712 161.2619 172.4370 0
M  V30 485 H  161.3803 163.3889 170.8536 0
M  V30 486 H  159.7644 160.9313 170.0115 0
M  V30 487 H  161.4769 161.0745 170.1428 0
M  V30 488 H  159.7411 162.5871 168.1436 0
M  V30 489 H  162.0122 163.2490 167.1476 0
M  V30 490 H  161.5967 164.0458 168.6584 0
M  V30 491 H  162.7335 162.7139 168.6663 0
M  V30 492 H  160.8863 161.1501 166.4724 0
M  V30 493 H  161.7437 160.3162 167.7577 0
M  V30 494 H  159.9952 160.1731 167.6336 0
M  V30 495 H  159.8784 166.1660 172.0046 0
M  V30 496 H  161.1039 168.7949 172.0734 0
M  V30 497 H  161.4698 166.5627 169.9927 0
M  V30 498 H  162.2960 166.6069 171.5266 0
M  V30 499 H  163.3217 168.7837 170.9513 0
M  V30 500 H  162.5370 168.7946 169.3953 0
M  V30 501 H  164.3954 166.1770 167.2919 0
M  V30 502 H  162.9580 165.7670 168.2285 0
M  V30 503 H  163.0569 167.3230 167.4001 0
M  V30 504 H  158.8099 167.0986 169.9193 0
M  V30 505 H  158.7212 169.0658 167.8280 0
M  V30 506 H  156.6176 167.9385 167.1468 0
M  V30 507 H  156.5098 167.1151 168.6666 0
M  V30 508 H  157.3522 165.5457 167.0376 0
M  V30 509 H  158.6551 165.8875 168.1380 0
M  V30 510 H  160.9567 165.4483 165.1735 0
M  V30 511 H  160.8361 165.4347 166.9329 0
M  V30 512 H  159.7429 164.4329 165.9647 0
M  V30 513 H  159.4582 171.6970 169.8872 0
M  V30 514 H  160.8360 173.7980 168.6105 0
M  V30 515 H  159.2868 171.4284 167.4359 0
M  V30 516 H  160.9424 171.3957 167.9621 0
M  V30 517 H  162.7561 172.2887 166.5876 0
M  V30 518 H  158.6379 172.6002 165.3121 0
M  V30 519 H  163.4971 172.8693 164.2953 0
M  V30 520 H  159.3945 173.2121 163.0342 0
M  V30 521 H  161.8267 173.3518 162.5203 0
M  V30 522 H  159.5454 150.3292 173.4160 0
M  V30 523 H  159.1789 153.0770 174.1330 0
M  V30 524 H  160.8816 151.8921 171.8547 0
M  V30 525 H  161.3213 151.7453 173.5176 0
M  V30 526 H  162.5943 153.5103 173.0433 0
M  V30 527 H  161.1947 154.3784 173.5993 0
M  V30 528 H  162.4158 156.0049 170.5062 0
M  V30 529 H  163.0978 155.6423 172.0838 0
M  V30 530 H  158.5726 151.2364 171.1154 0
M  V30 531 H  157.6427 153.3684 169.5162 0
M  V30 532 H  156.6288 151.5274 168.1178 0
M  V30 533 H  156.9852 150.3597 169.3603 0
M  V30 534 H  159.1996 150.8207 169.0414 0
M  V30 535 H  156.2339 155.2468 172.1952 0
M  V30 536 H  156.1729 158.0842 171.9594 0
M  V30 537 H  156.5953 156.0428 169.6887 0
M  V30 538 H  158.1153 155.5779 171.2485 0
M  V30 539 H  158.0771 157.8311 168.7404 0
M  V30 540 H  156.4257 158.4055 168.8597 0
M  V30 541 H  157.6247 158.9145 170.0483 0
M  V30 542 H  155.3638 149.4157 154.9254 0
M  V30 543 H  157.5651 149.1250 153.1620 0
M  V30 544 H  156.8530 151.1299 155.3602 0
M  V30 545 H  156.4937 151.2600 153.6627 0
M  V30 546 H  158.2231 152.4082 152.1598 0
M  V30 547 H  160.2828 153.8481 152.6103 0
M  V30 548 H  158.8844 151.3188 157.1146 0
M  V30 549 H  162.1103 154.3266 154.8093 0
M  V30 550 H  160.7747 152.2955 158.3736 0
M  V30 551 H  162.4041 153.7880 157.2332 0
M  V30 552 H  158.3348 145.4583 154.5934 0
M  V30 553 H  159.5964 143.3699 153.0874 0
M  V30 554 H  158.8052 146.2393 152.5286 0
M  V30 555 H  157.1060 144.3089 152.7094 0
M  V30 556 H  157.7844 143.6842 151.2389 0
M  V30 557 H  159.2717 145.9497 150.1011 0
M  V30 558 H  160.7426 145.9909 151.0258 0
M  V30 559 H  160.1240 144.4456 150.4381 0
M  V30 560 H  155.6545 145.2806 151.1894 0
M  V30 561 H  156.8351 146.5815 151.2779 0
M  V30 562 H  156.8654 145.4415 149.9351 0
M  V30 563 H  160.7810 146.4138 154.5192 0
M  V30 564 H  163.4606 146.1663 153.3472 0
M  V30 565 H  163.7722 148.2634 154.8554 0
M  V30 566 H  162.1217 148.0676 155.3478 0
M  V30 567 H  161.4681 148.2931 152.8648 0
M  V30 568 H  161.6194 150.7423 152.8882 0
M  V30 569 H  161.2414 150.1605 154.4991 0
M  V30 570 H  162.8733 150.6926 154.1247 0
M  V30 571 H  163.1754 149.4524 151.4022 0
M  V30 572 H  164.4058 149.1178 152.6058 0
M  V30 573 H  163.6103 147.7922 151.7572 0
M  V30 574 H  165.3638 142.2919 153.7972 0
M  V30 575 H  164.0630 139.7438 154.1054 0
M  V30 576 H  162.9439 141.7247 153.2226 0
M  V30 577 H  162.8359 140.3749 152.1568 0
M  V30 578 H  164.7623 143.5842 152.6327 0
M  V30 579 H  163.4789 140.5398 149.8529 0
M  V30 580 H  165.5939 144.9176 150.7463 0
M  V30 581 H  164.3028 141.9100 147.9954 0
M  V30 582 H  165.3547 144.0952 148.4355 0
M  V30 583 H  158.3237 144.2726 145.4964 0
M  V30 584 H  157.9060 145.5236 147.9750 0
M  V30 585 H  160.4498 145.5731 148.0242 0
M  V30 586 H  159.7754 144.0011 147.6155 0
M  V30 587 H  160.4554 145.0250 146.3577 0
M  V30 588 H  159.3465 146.8546 144.9593 0
M  V30 589 H  159.8159 149.4385 146.0728 0
M  V30 590 H  160.4384 150.0010 143.6901 0
M  V30 591 H  159.8494 148.4325 143.1831 0
M  V30 592 H  163.0462 147.0421 143.8028 0
M  V30 593 H  161.5969 147.0844 142.8353 0
M  V30 594 H  157.3176 149.7917 148.1247 0
M  V30 595 H  157.5449 151.5613 150.3573 0
M  V30 596 H  159.4135 150.7462 148.1047 0
M  V30 597 H  158.6761 149.1190 150.0218 0
M  V30 598 H  159.6246 150.1081 151.0831 0
M  V30 599 H  161.3246 151.7700 149.3734 0
M  V30 600 H  160.2293 152.9832 148.7801 0
M  V30 601 H  160.1772 152.5090 150.4778 0
M  V30 602 H  160.9178 148.1501 150.3041 0
M  V30 603 H  160.6720 148.5961 148.6200 0
M  V30 604 H  161.6754 149.5914 149.6607 0
M  V30 605 H  156.3564 155.7569 150.0746 0
M  V30 606 H  156.7150 158.2526 151.4132 0
M  V30 607 H  158.1097 158.8006 149.3009 0
M  V30 608 H  157.6738 157.2302 148.6979 0
M  V30 609 H  159.0445 158.8657 151.8332 0
M  V30 610 H  159.2702 155.4954 149.1361 0
M  V30 611 H  160.9801 157.9787 153.0915 0
M  V30 612 H  161.2192 154.6340 150.3884 0
M  V30 613 H  162.0744 155.8604 152.3782 0
M  V30 614 H  153.5545 159.0897 152.1080 0
M  V30 615 H  153.0075 160.7591 154.3725 0
M  V30 616 H  155.5483 160.0051 152.8881 0
M  V30 617 H  154.1316 158.2872 154.2639 0
M  V30 618 H  154.6236 159.1615 155.6716 0
M  V30 619 H  156.8480 160.8679 154.8640 0
M  V30 620 H  156.0871 162.1529 153.9670 0
M  V30 621 H  155.3789 161.6078 155.4870 0
M  V30 622 H  156.0454 157.1522 155.2062 0
M  V30 623 H  156.5437 157.8323 153.6699 0
M  V30 624 H  157.0290 158.6063 155.1774 0
M  V30 625 H  154.4801 161.5988 151.1621 0
M  V30 626 H  154.5529 164.4106 151.5463 0
M  V30 627 H  154.2159 164.2242 148.8470 0
M  V30 628 H  154.5492 162.5534 149.1587 0
M  V30 629 H  155.7913 166.0468 149.7178 0
M  V30 630 H  156.8856 161.8796 149.3651 0
M  V30 631 H  158.1858 166.6673 149.6522 0
M  V30 632 H  159.2667 162.5102 149.2768 0
M  V30 633 H  160.7691 164.2215 149.5445 0
M  V30 634 H  152.0602 164.8638 153.6797 0
M  V30 635 H  152.1643 167.2140 155.3260 0
M  V30 636 H  153.8102 167.9565 153.3328 0
M  V30 637 H  153.6640 166.3161 152.8255 0
M  V30 638 H  154.9720 168.6321 155.3569 0
M  V30 639 H  154.7518 164.4980 154.1732 0
M  V30 640 H  156.8021 168.0712 156.9385 0
M  V30 641 H  156.5290 163.9295 155.7677 0
M  V30 642 H  158.0589 164.7493 157.2844 0
M  V30 643 H  149.6072 170.1683 155.0287 0
M  V30 644 H  149.6842 172.7597 156.2614 0
M  V30 645 H  150.7105 173.3401 153.8768 0
M  V30 646 H  150.8205 171.6149 153.7057 0
M  V30 647 H  151.5611 174.4024 156.1290 0
M  V30 648 H  152.8097 170.5398 154.6532 0
M  V30 649 H  153.5799 174.4952 157.5310 0
M  V30 650 H  154.8096 170.6739 156.0807 0
M  V30 651 H  155.1922 172.6380 157.5078 0
M  V30 652 H  150.7894 169.5274 163.8806 0
M  V30 653 H  150.1576 167.1635 162.4719 0
M  V30 654 H  152.1124 169.4404 161.9342 0
M  V30 655 H  150.5020 169.2656 161.3010 0
M  V30 656 H  150.2816 166.6507 160.1044 0
M  V30 657 H  153.7602 169.2180 160.3033 0
M  V30 658 H  151.2328 165.5300 158.1150 0
M  V30 659 H  154.6983 168.0867 158.3304 0
M  V30 660 H  153.4501 166.2364 157.2230 0
M  V30 661 H  153.4418 168.2485 163.5853 0
M  V30 662 H  154.6501 165.8157 162.7538 0
M  V30 663 H  156.5768 166.6660 164.2986 0
M  V30 664 H  155.5928 168.0704 164.5858 0
M  V30 665 H  156.7941 165.8953 161.7265 0
M  V30 666 H  156.0446 169.9218 163.1124 0
M  V30 667 H  157.6776 166.7987 159.6003 0
M  V30 668 H  156.9441 170.8072 160.9786 0
M  V30 669 H  157.7584 169.2445 159.2173 0
M  V30 670 H  152.0941 163.6074 163.4843 0
M  V30 671 H  152.0050 161.3567 161.7346 0
M  V30 672 H  154.0200 163.6456 162.0124 0
M  V30 673 H  152.5399 163.7500 161.1139 0
M  V30 674 H  154.7702 161.8014 160.3894 0
M  V30 675 H  153.6180 161.7124 158.1789 0
M  V30 676 H  152.5606 161.1406 159.4557 0
M  V30 677 H  152.3389 162.7557 158.7892 0
M  V30 678 H  155.4038 163.4379 158.6288 0
M  V30 679 H  154.2483 164.5915 159.2832 0
M  V30 680 H  155.6362 164.0991 160.2394 0
M  V30 681 H  154.5188 162.4844 164.0622 0
M  V30 682 H  156.3708 160.3685 163.7846 0
M  V30 683 H  155.6790 162.3161 165.9988 0
M  V30 684 H  157.5382 163.5942 165.3453 0
M  V30 685 H  156.7838 163.1400 163.8510 0
M  V30 686 H  157.7897 161.7966 167.1973 0
M  V30 687 H  156.5873 160.5368 167.3246 0
M  V30 688 H  157.9523 160.3278 166.2340 0
M  V30 689 H  159.1837 162.9498 163.5959 0
M  V30 690 H  159.3168 161.8727 164.9727 0
M  V30 691 H  158.5010 161.3327 163.5064 0
M  V30 692 H  153.8115 157.7977 162.8735 0
M  V30 693 H  154.3795 155.5829 161.0605 0
M  V30 694 H  156.3744 157.6321 162.1678 0
M  V30 695 H  155.2508 158.0183 160.8992 0
M  V30 696 H  155.3138 156.8870 158.6753 0
M  V30 697 H  158.3513 156.1967 161.6720 0
M  V30 698 H  156.7654 155.8153 156.9698 0
M  V30 699 H  159.7974 155.1475 159.9500 0
M  V30 700 H  159.0002 154.9353 157.6040 0
M  V30 701 H  155.1527 156.3951 164.4469 0
M  V30 702 H  157.1986 154.4793 164.9512 0
M  V30 703 H  156.5568 154.7861 167.3611 0
M  V30 704 H  155.1825 155.7461 166.8989 0
M  V30 705 H  156.6305 157.2504 165.9947 0
M  V30 706 H  156.6377 151.6436 163.4498 0
M  V30 707 H  158.8270 149.8121 162.7721 0
M  V30 708 H  160.1264 151.2524 164.2047 0
M  V30 709 H  158.7359 151.9074 165.0081 0
M  V30 710 H  159.9590 153.4163 163.2887 0
M  V30 711 H  158.2281 153.3905 163.2529 0
M  V30 712 H  158.0812 152.4891 159.8654 0
M  V30 713 H  157.3006 153.2158 161.2667 0
M  V30 714 H  165.5685 164.4509 149.1832 0
M  V30 715 H  164.1169 165.8585 151.1283 0
M  V30 716 H  166.9393 164.7909 151.1859 0
M  V30 717 H  165.5008 163.9975 151.6965 0
M  V30 718 H  166.3630 164.6378 153.7406 0
M  V30 719 H  165.2197 165.9313 153.4633 0
M  V30 720 H  168.0353 168.0462 154.2251 0
M  V30 721 H  166.3577 167.6871 154.5964 0
M  V30 722 H  163.1208 168.4198 149.1233 0
M  V30 723 H  160.6288 169.5308 149.8831 0
M  V30 724 H  162.4915 167.4489 151.0328 0
M  V30 725 H  160.9488 167.2496 150.2976 0
M  V30 726 H  158.8678 167.4435 151.6560 0
M  V30 727 H  162.7697 168.0550 153.4080 0
M  V30 728 H  157.9036 167.1504 153.9166 0
M  V30 729 H  161.7863 167.7765 155.6722 0
M  V30 730 H  159.3631 167.3082 155.9284 0
M  V30 731 H  163.8055 169.8215 151.5075 0
M  V30 732 H  162.9690 171.3002 153.7575 0
M  V30 733 H  165.3995 171.8915 153.9476 0
M  V30 734 H  165.1750 170.1805 153.6002 0
M  V30 735 H  165.6847 171.2862 152.3257 0
M  V30 736 H  160.0734 172.6521 152.0074 0
M  V30 737 H  157.9642 173.2633 153.7444 0
M  V30 738 H  160.8077 172.2539 154.2146 0
M  V30 739 H  159.4029 171.2729 153.9510 0
M  V30 740 H  157.3950 171.7053 155.7669 0
M  V30 741 H  161.6138 172.4462 156.3972 0
M  V30 742 H  157.0817 171.5043 158.2226 0
M  V30 743 H  161.2864 172.2439 158.8309 0
M  V30 744 H  159.0215 171.7711 159.7566 0
M  V30 745 H  153.7848 170.7110 147.5713 0
M  V30 746 H  155.5809 168.4849 147.9790 0
M  V30 747 H  153.8111 167.9157 149.8565 0
M  V30 748 H  153.0362 169.3987 149.4157 0
M  V30 749 H  156.7853 168.7043 149.7287 0
M  V30 750 H  153.2844 170.6034 151.4366 0
M  V30 751 H  158.1876 169.7554 151.4614 0
M  V30 752 H  154.7154 171.5991 153.1946 0
M  V30 753 H  157.1549 171.1634 153.2199 0
M  V30 754 H  160.7117 156.7047 143.0825 0
M  V30 755 H  162.7056 154.7899 143.8065 0
M  V30 756 H  160.5254 153.9195 145.2003 0
M  V30 757 H  159.8892 155.4577 144.7363 0
M  V30 758 H  163.0176 153.8727 146.1390 0
M  V30 759 H  160.3142 157.2443 146.3150 0
M  V30 760 H  164.1963 154.7219 148.1427 0
M  V30 761 H  161.5079 158.0892 148.3092 0
M  V30 762 H  163.4302 156.8104 149.2463 0
M  V30 763 H  163.5769 153.8973 140.3191 0
M  V30 764 H  166.1745 152.9795 139.8036 0
M  V30 765 H  164.8298 153.6068 142.4661 0
M  V30 766 H  165.5802 154.7904 141.4476 0
M  V30 767 H  167.8050 154.0165 141.8710 0
M  V30 768 H  167.2796 152.4717 142.4712 0
M  V30 769 H  166.2058 155.0550 145.3736 0
M  V30 770 H  165.4092 155.0955 143.8257 0
M  V30 771 H  163.7681 151.6317 142.1435 0
M  V30 772 H  163.7144 149.6811 143.2578 0
M  V30 773 H  165.4142 149.4464 142.9376 0
M  V30 774 H  167.1276 148.9470 139.5690 0
M  V30 775 H  169.6285 147.5183 139.4124 0
M  V30 776 H  169.4503 147.8649 142.0313 0
M  V30 777 H  168.1007 148.8850 141.6530 0
M  V30 778 H  171.7219 148.2929 140.7516 0
M  V30 779 H  168.5651 151.2029 141.1701 0
M  V30 780 H  173.3197 150.1301 140.3676 0
M  V30 781 H  170.1850 152.9966 140.8041 0
M  V30 782 H  172.5558 152.4695 140.3816 0
M  V30 783 H  174.1305 152.7493 146.5381 0
M  V30 784 H  172.9558 154.7272 148.2253 0
M  V30 785 H  175.1214 152.6420 148.5538 0
M  V30 786 H  175.1749 153.0184 151.0148 0
M  V30 787 H  175.9147 154.3220 150.1394 0
M  V30 788 H  174.2991 154.5226 150.8084 0
M  V30 789 H  173.4507 151.4732 149.8784 0
M  V30 790 H  172.3877 152.8771 149.8906 0
M  V30 791 H  172.6730 151.9829 148.4063 0
M  V30 792 H  173.4564 157.4225 145.7171 0
M  V30 793 H  171.7276 159.6963 145.6194 0
M  V30 794 H  171.8137 157.2157 147.4153 0
M  V30 795 H  171.0589 157.3739 145.8409 0
M  V30 796 H  169.5327 159.1786 146.8855 0
M  V30 797 H  170.1357 158.6754 148.4445 0
M  V30 798 H  168.5285 155.2821 146.9387 0
M  V30 799 H  170.1432 155.8357 146.6053 0
M  V30 800 H  174.5051 158.9996 163.6632 0
M  V30 801 H  173.5253 157.1338 165.6006 0
M  V30 802 H  171.8158 158.8295 166.0455 0
M  V30 803 H  173.2934 159.7093 165.7023 0
M  V30 804 H  172.0354 159.5903 164.4871 0
M  V30 805 H  172.2980 158.1400 162.3877 0
M  V30 806 H  170.7118 157.2517 160.9693 0
M  V30 807 H  169.8750 156.6017 162.3677 0
M  V30 808 H  171.1229 154.0062 164.4578 0
M  V30 809 H  169.3565 152.4063 166.0209 0
M  V30 810 H  168.9194 154.4527 163.7938 0
M  V30 811 H  168.9293 154.7625 165.4993 0
M  V30 812 H  166.7719 153.1730 163.9848 0
M  V30 813 H  166.6428 154.8127 164.5475 0
M  V30 814 H  169.8044 152.5451 162.4679 0
M  V30 815 H  167.8520 150.5251 161.8636 0
M  V30 816 H  169.0648 150.6511 159.5875 0
M  V30 817 H  170.1816 151.7554 160.3445 0
M  V30 818 H  168.5989 153.1676 159.2622 0
M  V30 819 H  168.1728 153.2521 160.9403 0
M  V30 820 H  165.7492 151.2222 157.5862 0
M  V30 821 H  167.1305 152.3020 157.3563 0
M  V30 822 H  167.3813 150.6596 157.9571 0
M  V30 823 H  171.8584 158.3184 170.7543 0
M  V30 824 H  169.5588 159.4377 169.5224 0
M  V30 825 H  168.5603 158.9029 171.9137 0
M  V30 826 H  170.1368 158.3298 172.3166 0
M  V30 827 H  168.9971 156.3741 171.6604 0
M  V30 828 H  169.9458 156.7437 170.2424 0
M  V30 829 H  166.9658 156.1872 168.4302 0
M  V30 830 H  168.5719 155.6489 168.8060 0
M  V30 831 H  172.5249 162.4629 170.9091 0
M  V30 832 H  173.2350 165.1473 170.6950 0
M  V30 833 H  173.5256 162.9976 168.5434 0
M  V30 834 H  174.6138 163.2268 169.8796 0
M  V30 835 H  174.1330 165.1971 167.5800 0
M  V30 836 H  175.5511 164.2662 167.8492 0
M  V30 837 H  177.2602 165.9752 170.9178 0
M  V30 838 H  176.1031 164.6502 171.0694 0
M  V30 839 H  177.3071 164.6296 169.7734 0
M  V30 840 H  170.5178 163.5766 169.0237 0
M  V30 841 H  170.0932 165.5612 166.9917 0
M  V30 842 H  168.1357 163.7719 168.5084 0
M  V30 843 H  168.9082 163.4089 166.9892 0
M  V30 844 H  167.7092 165.4024 165.9503 0
M  V30 845 H  166.8177 165.6129 167.4365 0
M  V30 846 H  164.6544 162.3442 167.6211 0
M  V30 847 H  166.2111 162.5847 168.3923 0
M  V30 848 H  165.0124 163.8891 168.4175 0
M  V30 849 H  168.8322 165.2731 170.3057 0
M  V30 850 H  167.3008 167.6704 170.3645 0
M  V30 851 H  167.2919 167.2425 172.8266 0
M  V30 852 H  168.5834 166.0920 172.6524 0
M  V30 853 H  168.1766 163.8905 171.3983 0
M  V30 854 H  164.9753 166.5713 172.5037 0
M  V30 855 H  166.5493 162.1027 170.9902 0
M  V30 856 H  163.3425 164.7322 172.1588 0
M  V30 857 H  164.3131 161.4756 171.1162 0
M  V30 858 H  169.5019 169.4596 168.1741 0
M  V30 859 H  168.4133 171.6462 166.6870 0
M  V30 860 H  166.5662 171.3089 168.6466 0
M  V30 861 H  167.4428 169.8543 168.9457 0
M  V30 862 H  168.0173 168.6786 166.2975 0
M  V30 863 H  164.5663 170.9300 167.6062 0
M  V30 864 H  166.6006 167.4655 164.6755 0
M  V30 865 H  163.1722 169.7477 165.9605 0
M  V30 866 H  163.1410 168.1851 164.2423 0
M  V30 867 H  168.7146 175.5995 158.6787 0
M  V30 868 H  169.7858 173.2802 159.8984 0
M  V30 869 H  167.1756 174.8239 160.2076 0
M  V30 870 H  168.5914 174.9253 161.2044 0
M  V30 871 H  169.2048 172.8846 162.6946 0
M  V30 872 H  165.4110 173.2805 160.6588 0
M  V30 873 H  168.2071 171.1702 164.1941 0
M  V30 874 H  164.4361 171.5605 162.1483 0
M  V30 875 H  165.8319 170.5073 163.9058 0
M  V30 876 H  166.6825 173.6131 158.0927 0
M  V30 877 H  165.8723 170.9313 158.4266 0
M  V30 878 H  164.2470 171.4584 156.5600 0
M  V30 879 H  165.0989 172.9498 156.2253 0
M  V30 880 H  164.4764 173.7182 158.2045 0
M  V30 881 H  168.0062 167.8872 158.2208 0
M  V30 882 H  167.3294 165.1131 158.6365 0
M  V30 883 H  165.4921 165.5930 157.1419 0
M  V30 884 H  166.2652 167.0045 156.5048 0
M  V30 885 H  166.4029 166.6471 160.2155 0
M  V30 886 H  164.1201 168.1663 156.8697 0
M  V30 887 H  165.2166 168.1938 161.7216 0
M  V30 888 H  162.9050 169.6833 158.4060 0
M  V30 889 H  163.4640 169.7161 160.8269 0
M  V30 890 H  170.1927 163.6510 158.5472 0
M  V30 891 H  170.1096 160.9940 159.6011 0
M  V30 892 H  167.5761 161.3860 159.4603 0
M  V30 893 H  167.8976 162.8809 158.6464 0
M  V30 894 H  169.3260 163.5332 160.7326 0
M  V30 895 H  168.6612 162.1192 161.5017 0
M  V30 896 H  166.8685 165.0792 163.3219 0
M  V30 897 H  167.6754 163.5232 163.5468 0
M  V30 898 H  168.5587 164.8769 162.8330 0
M  V30 899 H  169.0362 162.2977 156.4130 0
M  V30 900 H  168.1533 159.8846 155.2694 0
M  V30 901 H  168.3825 161.0863 153.1095 0
M  V30 902 H  167.7367 162.1897 154.3124 0
M  V30 903 H  169.4237 162.2952 153.8348 0
M  V30 904 H  170.2397 157.7525 157.0993 0
M  V30 905 H  169.3337 155.1067 157.5413 0
M  V30 906 H  168.2223 157.4173 155.8724 0
M  V30 907 H  167.9003 157.0630 157.5436 0
M  V30 908 H  166.9014 154.7974 156.6993 0
M  V30 909 H  166.9770 155.4919 155.0898 0
M  V30 910 H  163.5613 156.2053 156.1806 0
M  V30 911 H  164.5253 154.8873 155.5570 0
M  V30 912 H  170.1420 156.7367 154.4078 0
M  V30 913 H  169.7439 154.4361 152.7826 0
M  V30 914 H  171.3361 156.9819 152.4039 0
M  V30 915 H  171.2207 156.5528 149.9293 0
M  V30 916 H  172.2478 155.4055 150.7430 0
M  V30 917 H  170.6256 154.9245 150.2452 0
M  V30 918 H  169.4072 157.7425 151.0779 0
M  V30 919 H  168.5938 156.1993 151.3204 0
M  V30 920 H  168.8465 157.2883 152.6730 0
M  V30 921 H  170.9811 151.5807 154.4566 0
M  V30 922 H  169.9322 148.8607 154.3271 0
M  V30 923 H  169.1038 149.7145 152.0474 0
M  V30 924 H  169.9276 151.2126 152.3452 0
M  V30 925 H  167.6530 148.9797 154.4477 0
M  V30 926 H  168.2924 152.8717 152.6884 0
M  V30 927 H  165.5381 149.7832 155.4354 0
M  V30 928 H  166.1825 153.6726 153.6947 0
M  V30 929 H  164.7887 152.1249 155.0711 0
M  V30 930 H  182.9421 145.3735 152.8069 0
M  V30 931 H  185.2151 144.1136 151.6934 0
M  V30 932 H  185.8345 143.6661 154.0423 0
M  V30 933 H  185.2401 145.3094 153.8549 0
M  V30 934 H  184.2151 144.0796 154.5822 0
M  V30 935 Cl 162.2683 165.1395 156.6918 0
M  V30 936 C  163.2767 163.7394 156.6523 0
M  V30 937 C  163.6425 162.9998 157.8205 0
M  V30 938 N  163.2897 163.3717 159.1399 0
M  V30 939 C  163.1264 164.7587 159.5610 0
M  V30 940 C  163.5935 164.9732 161.0123 0
M  V30 941 N  163.0822 163.9384 161.9529 0 CHG=1
M  V30 942 C  163.5921 164.1595 163.3297 0
M  V30 943 C  162.8724 163.3085 164.3884 0
M  V30 944 C  163.3152 162.5560 161.4532 0
M  V30 945 C  162.7372 162.3682 160.0420 0
M  V30 946 C  164.3812 161.8051 157.6465 0
M  V30 947 C  164.7052 161.3560 156.3548 0
M  V30 948 N  165.3085 160.2201 155.8532 0
M  V30 949 C  165.3145 160.3135 154.5115 0
M  V30 950 S  165.9958 158.9643 153.5779 0
M  V30 951 C  165.4838 159.2050 151.8390 0 CFG=1
M  V30 952 C  165.9883 157.9780 151.0523 0
M  V30 953 C  163.9322 159.2282 151.7516 0
M  V30 954 C  163.4054 159.7368 150.4020 0
M  V30 955 C  164.0286 161.0939 150.0433 0 CFG=1
M  V30 956 N  163.7054 162.0911 151.0549 0
M  V30 957 C  162.5049 162.7631 151.1034 0
M  V30 958 O  162.4882 163.5345 152.1935 0
M  V30 959 C  161.3254 164.2793 152.5087 0
M  V30 960 O  161.5938 162.6637 150.2866 0
M  V30 961 C  165.5516 160.9463 149.9237 0
M  V30 962 C  166.1698 160.4715 151.2488 0
M  V30 963 N  164.7948 161.4519 154.0415 0
M  V30 964 C  164.3780 162.1003 155.1948 0
M  V30 965 C  163.6814 163.3099 155.3719 0
M  V30 966 H  163.6285 161.4184 149.0865 0
M  V30 967 H  163.6976 165.4194 158.9108 0
M  V30 968 H  162.0744 165.0344 159.4696 0
M  V30 969 H  163.2895 165.9651 161.3487 0
M  V30 970 H  164.6834 164.9631 161.0352 0
M  V30 971 H  164.6670 163.9676 163.3609 0
M  V30 972 H  163.4565 165.2102 163.5929 0
M  V30 973 H  163.1928 163.6090 165.3871 0
M  V30 974 H  161.7886 163.4224 164.3355 0
M  V30 975 H  163.1031 162.2462 164.2932 0
M  V30 976 H  162.8479 161.8252 162.1122 0
M  V30 977 H  164.3864 162.3462 161.4453 0
M  V30 978 H  161.6531 162.4978 160.0714 0
M  V30 979 H  162.9083 161.3468 159.7007 0
M  V30 980 H  164.6887 161.2074 158.4907 0
M  V30 981 H  165.7100 158.0161 150.0002 0
M  V30 982 H  167.0737 157.9028 151.0881 0
M  V30 983 H  165.5869 157.0509 151.4629 0
M  V30 984 H  163.5005 159.8492 152.5320 0
M  V30 985 H  163.5333 158.2322 151.9437 0
M  V30 986 H  162.3191 159.8107 150.4372 0
M  V30 987 H  163.6255 159.0204 149.6125 0
M  V30 988 H  164.3303 162.2235 151.8393 0
M  V30 989 H  161.4734 164.8277 153.4401 0
M  V30 990 H  160.4621 163.6228 152.6323 0
M  V30 991 H  161.1060 165.0059 151.7258 0
M  V30 992 H  165.7906 160.2426 149.1255 0
M  V30 993 H  166.0015 161.8942 149.6249 0
M  V30 994 H  167.2334 160.2845 151.0959 0
M  V30 995 H  166.1481 161.3032 151.9465 0
M  V30 996 H  163.4055 163.8908 154.5086 0
M  V30 997 H  165.5951 159.3803 156.3510 0
M  V30 998 H  162.0814 164.0645 161.9827 0
M  V30 999 H  161.3715 162.4719 172.7375 0
M  V30 1000 H  158.2560 163.4571 170.8161 0
M  V30 1001 H  159.9786 167.2887 173.1503 0
M  V30 1002 H  156.7458 169.6109 170.1425 0
M  V30 1003 H  160.1912 173.0015 170.4908 0
M  V30 1004 H  157.8104 173.8718 167.9177 0
M  V30 1005 H  158.7787 151.0321 174.6457 0
M  V30 1006 H  155.2968 152.0297 171.0653 0
M  V30 1007 H  155.9827 156.4043 173.2864 0
M  V30 1008 H  153.9069 156.6746 170.3441 0
M  V30 1009 H  155.6586 148.3156 153.7728 0
M  V30 1010 H  158.4387 148.8526 156.1409 0
M  V30 1011 H  158.4421 143.8646 154.8336 0
M  V30 1012 H  163.1383 145.1130 156.1586 0
M  V30 1013 H  164.9671 141.4232 155.1028 0
M  V30 1014 H  166.4032 138.9952 153.0383 0
M  V30 1015 H  156.9755 144.5045 146.3585 0
M  V30 1016 H  157.1512 149.2804 144.5474 0
M  V30 1017 H  156.3882 150.0383 149.4131 0
M  V30 1018 H  157.4714 153.0350 147.6278 0
M  V30 1019 H  155.9068 156.2643 151.5279 0
M  V30 1020 H  154.9035 158.5764 148.9428 0
M  V30 1021 H  152.2287 159.3231 152.9831 0
M  V30 1022 H  151.7791 163.5403 150.5615 0
M  V30 1023 H  151.3850 165.2082 155.0961 0
M  V30 1024 H  150.9681 167.7892 152.5235 0
M  V30 1025 H  149.5339 170.6613 156.5622 0
M  V30 1026 H  147.6743 172.6055 153.9365 0
M  V30 1027 H  149.7441 168.3444 164.1980 0
M  V30 1028 H  153.8885 165.6897 165.7407 0
M  V30 1029 H  151.0057 162.4292 163.3025 0
M  V30 1030 H  154.1748 159.6466 165.8354 0
M  V30 1031 H  152.8715 156.8374 162.0004 0
M  V30 1032 H  154.3722 153.2946 165.2717 0
M  V30 1033 H  156.9989 150.8513 162.0981 0
M  V30 1034 H  157.2138 149.3002 165.3103 0
M  V30 1035 H  164.0418 164.9402 149.2558 0
M  V30 1036 H  166.3766 167.7449 150.1312 0
M  V30 1037 H  162.1825 169.5085 148.3957 0
M  V30 1038 H  163.6532 173.2021 151.4015 0
M  V30 1039 H  158.6256 173.3188 151.7136 0
M  V30 1040 H  160.3563 175.1398 154.3883 0
M  V30 1041 H  155.2325 170.3685 146.9806 0
M  V30 1042 H  152.8252 167.6292 146.9020 0
M  V30 1043 H  162.2727 156.5762 142.6990 0
M  V30 1044 H  160.3657 153.5098 142.2343 0
M  V30 1045 H  164.2683 153.4195 138.9374 0
M  V30 1046 H  163.4643 148.7354 140.6120 0
M  V30 1047 H  168.1392 148.6530 138.3465 0
M  V30 1048 H  167.3386 145.8924 140.6518 0
M  V30 1049 H  172.7812 153.6298 146.3972 0
M  V30 1050 H  175.8813 155.4138 147.4290 0
M  V30 1051 H  173.3465 158.6452 144.6723 0
M  V30 1052 H  173.4017 159.5263 148.2464 0
M  V30 1053 H  175.1747 157.7018 164.3296 0
M  V30 1054 H  172.3396 155.0803 161.2234 0
M  V30 1055 H  171.4029 152.9539 165.6401 0
M  V30 1056 H  170.7011 149.4148 162.1959 0
M  V30 1057 H  171.6378 158.9107 169.2710 0
M  V30 1058 H  170.5462 161.2159 171.8708 0
M  V30 1059 H  172.2468 163.7129 171.8751 0
M  V30 1060 H  170.2416 168.0167 171.3260 0
M  V30 1061 H  170.0505 170.2350 166.8693 0
M  V30 1062 H  169.0119 172.4149 169.6417 0
M  V30 1063 H  170.1362 174.8613 158.4976 0
M  V30 1064 H  167.4660 171.3057 155.8015 0
M  V30 1065 H  168.4031 166.8470 159.3794 0
M  V30 1066 H  168.9713 165.6975 156.1205 0
M  V30 1067 H  171.3424 162.6870 159.1202 0
M  V30 1068 H  171.1911 160.2796 154.7195 0
M  V30 1069 H  170.8096 156.5624 158.0312 0
M  V30 1070 H  172.6387 154.5970 153.8362 0
M  V30 1071 H  170.6935 150.4846 155.5921 0
M  V30 1072 H  172.4445 149.3903 152.7006 0
M  V30 1073 H  183.5845 145.4225 151.3244 0
M  V30 1074 H  183.1716 142.0027 152.7122 0
M  V30 END ATOM
M  V30 BEGIN BOND
M  V30 1 1 1 2
M  V30 2 1 1 484
M  V30 3 1 1 999
M  V30 4 1 2 3
M  V30 5 1 2 5
M  V30 6 1 2 485
M  V30 7 2 3 4
M  V30 8 1 3 1000
M  V30 9 1 5 6
M  V30 10 1 5 486
M  V30 11 1 5 487
M  V30 12 1 6 7
M  V30 13 1 6 8
M  V30 14 1 6 488
M  V30 15 1 7 489
M  V30 16 1 7 490
M  V30 17 1 7 491
M  V30 18 1 8 492
M  V30 19 1 8 493
M  V30 20 1 8 494
M  V30 21 1 9 10
M  V30 22 1 9 495
M  V30 23 1 9 1001
M  V30 24 1 10 11
M  V30 25 1 10 13
M  V30 26 1 10 496
M  V30 27 2 11 12
M  V30 28 1 11 17
M  V30 29 1 13 14
M  V30 30 1 13 497
M  V30 31 1 13 498
M  V30 32 1 14 15
M  V30 33 1 14 499
M  V30 34 1 14 500
M  V30 35 1 15 16
M  V30 36 1 16 501
M  V30 37 1 16 502
M  V30 38 1 16 503
M  V30 39 1 17 18
M  V30 40 1 17 504
M  V30 41 1 18 19
M  V30 42 1 18 21
M  V30 43 1 18 505
M  V30 44 2 19 20
M  V30 45 1 19 1002
M  V30 46 1 21 22
M  V30 47 1 21 506
M  V30 48 1 21 507
M  V30 49 1 22 23
M  V30 50 1 22 508
M  V30 51 1 22 509
M  V30 52 1 23 24
M  V30 53 1 24 510
M  V30 54 1 24 511
M  V30 55 1 24 512
M  V30 56 1 25 26
M  V30 57 1 25 513
M  V30 58 1 25 1003
M  V30 59 1 26 27
M  V30 60 1 26 29
M  V30 61 1 26 514
M  V30 62 2 27 28
M  V30 63 1 27 1004
M  V30 64 1 29 30
M  V30 65 1 29 515
M  V30 66 1 29 516
M  V30 67 2 30 31
M  V30 68 1 30 32
M  V30 69 1 31 33
M  V30 70 1 31 517
M  V30 71 2 32 34
M  V30 72 1 32 518
M  V30 73 2 33 35
M  V30 74 1 33 519
M  V30 75 1 34 35
M  V30 76 1 34 520
M  V30 77 1 35 521
M  V30 78 1 36 37
M  V30 79 1 36 522
M  V30 80 1 36 1005
M  V30 81 1 37 38
M  V30 82 1 37 40
M  V30 83 1 37 523
M  V30 84 2 38 39
M  V30 85 1 38 45
M  V30 86 1 40 41
M  V30 87 1 40 524
M  V30 88 1 40 525
M  V30 89 1 41 42
M  V30 90 1 41 526
M  V30 91 1 41 527
M  V30 92 2 42 43
M  V30 93 1 42 44
M  V30 94 1 44 528
M  V30 95 1 44 529
M  V30 96 1 45 46
M  V30 97 1 45 530
M  V30 98 1 46 47
M  V30 99 1 46 49
M  V30 100 1 46 531
M  V30 101 2 47 48
M  V30 102 1 47 1006
M  V30 103 1 49 50
M  V30 104 1 49 532
M  V30 105 1 49 533
M  V30 106 1 50 534
M  V30 107 1 51 52
M  V30 108 1 51 535
M  V30 109 1 51 1007
M  V30 110 1 52 53
M  V30 111 1 52 55
M  V30 112 1 52 536
M  V30 113 2 53 54
M  V30 114 1 53 1008
M  V30 115 1 55 56
M  V30 116 1 55 57
M  V30 117 1 55 537
M  V30 118 1 56 538
M  V30 119 1 57 539
M  V30 120 1 57 540
M  V30 121 1 57 541
M  V30 122 1 58 59
M  V30 123 1 58 542
M  V30 124 1 58 1009
M  V30 125 1 59 60
M  V30 126 1 59 62
M  V30 127 1 59 543
M  V30 128 2 60 61
M  V30 129 1 60 1010
M  V30 130 1 62 63
M  V30 131 1 62 544
M  V30 132 1 62 545
M  V30 133 2 63 64
M  V30 134 1 63 65
M  V30 135 1 64 66
M  V30 136 1 64 546
M  V30 137 2 65 67
M  V30 138 1 65 68
M  V30 139 1 66 67
M  V30 140 1 66 547
M  V30 141 1 67 69
M  V30 142 2 68 70
M  V30 143 1 68 548
M  V30 144 2 69 71
M  V30 145 1 69 549
M  V30 146 1 70 71
M  V30 147 1 70 550
M  V30 148 1 71 551
M  V30 149 1 72 73
M  V30 150 1 72 552
M  V30 151 1 72 1011
M  V30 152 1 73 74
M  V30 153 1 73 76
M  V30 154 1 73 553
M  V30 155 2 74 75
M  V30 156 1 74 80
M  V30 157 1 76 77
M  V30 158 1 76 78
M  V30 159 1 76 554
M  V30 160 1 77 79
M  V30 161 1 77 555
M  V30 162 1 77 556
M  V30 163 1 78 557
M  V30 164 1 78 558
M  V30 165 1 78 559
M  V30 166 1 79 560
M  V30 167 1 79 561
M  V30 168 1 79 562
M  V30 169 1 80 81
M  V30 170 1 80 563
M  V30 171 1 81 82
M  V30 172 1 81 84
M  V30 173 1 81 564
M  V30 174 2 82 83
M  V30 175 1 82 1012
M  V30 176 1 84 85
M  V30 177 1 84 565
M  V30 178 1 84 566
M  V30 179 1 85 86
M  V30 180 1 85 87
M  V30 181 1 85 567
M  V30 182 1 86 568
M  V30 183 1 86 569
M  V30 184 1 86 570
M  V30 185 1 87 571
M  V30 186 1 87 572
M  V30 187 1 87 573
M  V30 188 1 88 89
M  V30 189 1 88 574
M  V30 190 1 88 1013
M  V30 191 1 89 90
M  V30 192 1 89 92
M  V30 193 1 89 575
M  V30 194 2 90 91
M  V30 195 1 90 1014
M  V30 196 1 92 93
M  V30 197 1 92 576
M  V30 198 1 92 577
M  V30 199 2 93 94
M  V30 200 1 93 95
M  V30 201 1 94 96
M  V30 202 1 94 578
M  V30 203 2 95 97
M  V30 204 1 95 579
M  V30 205 2 96 98
M  V30 206 1 96 580
M  V30 207 1 97 98
M  V30 208 1 97 581
M  V30 209 1 98 582
M  V30 210 1 99 100
M  V30 211 1 99 583
M  V30 212 1 99 1015
M  V30 213 1 100 101
M  V30 214 1 100 103
M  V30 215 1 100 584
M  V30 216 2 101 102
M  V30 217 1 101 104
M  V30 218 1 103 585
M  V30 219 1 103 586
M  V30 220 1 103 587
M  V30 221 1 104 105
M  V30 222 1 104 588
M  V30 223 1 105 106
M  V30 224 1 105 108
M  V30 225 1 105 589
M  V30 226 2 106 107
M  V30 227 1 106 1016
M  V30 228 1 108 109
M  V30 229 1 108 590
M  V30 230 1 108 591
M  V30 231 2 109 110
M  V30 232 1 109 111
M  V30 233 1 111 592
M  V30 234 1 111 593
M  V30 235 1 112 113
M  V30 236 1 112 594
M  V30 237 1 112 1017
M  V30 238 1 113 114
M  V30 239 1 113 116
M  V30 240 1 113 595
M  V30 241 2 114 115
M  V30 242 1 114 1018
M  V30 243 1 116 117
M  V30 244 1 116 118
M  V30 245 1 116 596
M  V30 246 1 117 119
M  V30 247 1 117 597
M  V30 248 1 117 598
M  V30 249 1 118 599
M  V30 250 1 118 600
M  V30 251 1 118 601
M  V30 252 1 119 602
M  V30 253 1 119 603
M  V30 254 1 119 604
M  V30 255 1 120 121
M  V30 256 1 120 605
M  V30 257 1 120 1019
M  V30 258 1 121 122
M  V30 259 1 121 124
M  V30 260 1 121 606
M  V30 261 2 122 123
M  V30 262 1 122 1020
M  V30 263 1 124 125
M  V30 264 1 124 607
M  V30 265 1 124 608
M  V30 266 2 125 126
M  V30 267 1 125 127
M  V30 268 1 126 128
M  V30 269 1 126 609
M  V30 270 2 127 129
M  V30 271 1 127 610
M  V30 272 2 128 130
M  V30 273 1 128 611
M  V30 274 1 129 130
M  V30 275 1 129 612
M  V30 276 1 130 613
M  V30 277 1 131 132
M  V30 278 1 131 614
M  V30 279 1 131 1021
M  V30 280 1 132 133
M  V30 281 1 132 135
M  V30 282 1 132 615
M  V30 283 2 133 134
M  V30 284 1 133 139
M  V30 285 1 135 136
M  V30 286 1 135 137
M  V30 287 1 135 616
M  V30 288 1 136 138
M  V30 289 1 136 617
M  V30 290 1 136 618
M  V30 291 1 137 619
M  V30 292 1 137 620
M  V30 293 1 137 621
M  V30 294 1 138 622
M  V30 295 1 138 623
M  V30 296 1 138 624
M  V30 297 1 139 140
M  V30 298 1 139 625
M  V30 299 1 140 141
M  V30 300 1 140 143
M  V30 301 1 140 626
M  V30 302 2 141 142
M  V30 303 1 141 1022
M  V30 304 1 143 144
M  V30 305 1 143 627
M  V30 306 1 143 628
M  V30 307 2 144 145
M  V30 308 1 144 146
M  V30 309 1 145 147
M  V30 310 1 145 629
M  V30 311 2 146 148
M  V30 312 1 146 630
M  V30 313 2 147 149
M  V30 314 1 147 631
M  V30 315 1 148 149
M  V30 316 1 148 632
M  V30 317 1 149 150
M  V30 318 1 150 633
M  V30 319 1 151 152
M  V30 320 1 151 634
M  V30 321 1 151 1023
M  V30 322 1 152 153
M  V30 323 1 152 155
M  V30 324 1 152 635
M  V30 325 2 153 154
M  V30 326 1 153 1024
M  V30 327 1 155 156
M  V30 328 1 155 636
M  V30 329 1 155 637
M  V30 330 2 156 157
M  V30 331 1 156 158
M  V30 332 1 157 159
M  V30 333 1 157 638
M  V30 334 2 158 160
M  V30 335 1 158 639
M  V30 336 2 159 161
M  V30 337 1 159 640
M  V30 338 1 160 161
M  V30 339 1 160 641
M  V30 340 1 161 162
M  V30 341 1 162 642
M  V30 342 1 163 164
M  V30 343 1 163 643
M  V30 344 1 163 1025
M  V30 345 1 164 165
M  V30 346 1 164 167
M  V30 347 1 164 644
M  V30 348 2 165 166
M  V30 349 1 165 1026
M  V30 350 1 167 168
M  V30 351 1 167 645
M  V30 352 1 167 646
M  V30 353 2 168 169
M  V30 354 1 168 170
M  V30 355 1 169 171
M  V30 356 1 169 647
M  V30 357 2 170 172
M  V30 358 1 170 648
M  V30 359 2 171 173
M  V30 360 1 171 649
M  V30 361 1 172 173
M  V30 362 1 172 650
M  V30 363 1 173 651
M  V30 364 1 174 175
M  V30 365 1 174 652
M  V30 366 1 174 1027
M  V30 367 1 175 176
M  V30 368 1 175 178
M  V30 369 1 175 653
M  V30 370 2 176 177
M  V30 371 1 176 185
M  V30 372 1 178 179
M  V30 373 1 178 654
M  V30 374 1 178 655
M  V30 375 2 179 180
M  V30 376 1 179 181
M  V30 377 1 180 182
M  V30 378 1 180 656
M  V30 379 2 181 183
M  V30 380 1 181 657
M  V30 381 2 182 184
M  V30 382 1 182 658
M  V30 383 1 183 184
M  V30 384 1 183 659
M  V30 385 1 184 660
M  V30 386 1 185 186
M  V30 387 1 185 661
M  V30 388 1 186 187
M  V30 389 1 186 189
M  V30 390 1 186 662
M  V30 391 2 187 188
M  V30 392 1 187 1028
M  V30 393 1 189 190
M  V30 394 1 189 663
M  V30 395 1 189 664
M  V30 396 2 190 191
M  V30 397 1 190 192
M  V30 398 1 191 193
M  V30 399 1 191 665
M  V30 400 2 192 194
M  V30 401 1 192 666
M  V30 402 2 193 195
M  V30 403 1 193 667
M  V30 404 1 194 195
M  V30 405 1 194 668
M  V30 406 1 195 669
M  V30 407 1 196 197
M  V30 408 1 196 670
M  V30 409 1 196 1029
M  V30 410 1 197 198
M  V30 411 1 197 200
M  V30 412 1 197 671
M  V30 413 2 198 199
M  V30 414 1 198 204
M  V30 415 1 200 201
M  V30 416 1 200 672
M  V30 417 1 200 673
M  V30 418 1 201 202
M  V30 419 1 201 203
M  V30 420 1 201 674
M  V30 421 1 202 675
M  V30 422 1 202 676
M  V30 423 1 202 677
M  V30 424 1 203 678
M  V30 425 1 203 679
M  V30 426 1 203 680
M  V30 427 1 204 205
M  V30 428 1 204 681
M  V30 429 1 205 206
M  V30 430 1 205 208
M  V30 431 1 205 682
M  V30 432 2 206 207
M  V30 433 1 206 1030
M  V30 434 1 208 209
M  V30 435 1 208 210
M  V30 436 1 208 683
M  V30 437 1 209 211
M  V30 438 1 209 684
M  V30 439 1 209 685
M  V30 440 1 210 686
M  V30 441 1 210 687
M  V30 442 1 210 688
M  V30 443 1 211 689
M  V30 444 1 211 690
M  V30 445 1 211 691
M  V30 446 1 212 213
M  V30 447 1 212 692
M  V30 448 1 212 1031
M  V30 449 1 213 214
M  V30 450 1 213 216
M  V30 451 1 213 693
M  V30 452 2 214 215
M  V30 453 1 214 223
M  V30 454 1 216 217
M  V30 455 1 216 694
M  V30 456 1 216 695
M  V30 457 2 217 218
M  V30 458 1 217 219
M  V30 459 1 218 220
M  V30 460 1 218 696
M  V30 461 2 219 221
M  V30 462 1 219 697
M  V30 463 2 220 222
M  V30 464 1 220 698
M  V30 465 1 221 222
M  V30 466 1 221 699
M  V30 467 1 222 700
M  V30 468 1 223 224
M  V30 469 1 223 701
M  V30 470 1 224 225
M  V30 471 1 224 227
M  V30 472 1 224 702
M  V30 473 2 225 226
M  V30 474 1 225 1032
M  V30 475 1 227 228
M  V30 476 1 227 703
M  V30 477 1 227 704
M  V30 478 1 228 705
M  V30 479 1 229 230
M  V30 480 1 229 706
M  V30 481 1 229 1033
M  V30 482 1 230 231
M  V30 483 1 230 233
M  V30 484 1 230 707
M  V30 485 2 231 232
M  V30 486 1 231 1034
M  V30 487 1 233 234
M  V30 488 1 233 708
M  V30 489 1 233 709
M  V30 490 1 234 235
M  V30 491 1 234 710
M  V30 492 1 234 711
M  V30 493 2 235 236
M  V30 494 1 235 237
M  V30 495 1 237 712
M  V30 496 1 237 713
M  V30 497 1 238 239
M  V30 498 1 238 714
M  V30 499 1 238 1035
M  V30 500 1 239 240
M  V30 501 1 239 242
M  V30 502 1 239 715
M  V30 503 2 240 241
M  V30 504 1 240 1036
M  V30 505 1 242 243
M  V30 506 1 242 716
M  V30 507 1 242 717
M  V30 508 1 243 244
M  V30 509 1 243 718
M  V30 510 1 243 719
M  V30 511 2 244 245
M  V30 512 1 244 246
M  V30 513 1 246 720
M  V30 514 1 246 721
M  V30 515 1 247 248
M  V30 516 1 247 722
M  V30 517 1 247 1037
M  V30 518 1 248 249
M  V30 519 1 248 251
M  V30 520 1 248 723
M  V30 521 2 249 250
M  V30 522 1 249 258
M  V30 523 1 251 252
M  V30 524 1 251 724
M  V30 525 1 251 725
M  V30 526 2 252 253
M  V30 527 1 252 254
M  V30 528 1 253 255
M  V30 529 1 253 726
M  V30 530 2 254 256
M  V30 531 1 254 727
M  V30 532 2 255 257
M  V30 533 1 255 728
M  V30 534 1 256 257
M  V30 535 1 256 729
M  V30 536 1 257 730
M  V30 537 1 258 259
M  V30 538 1 258 731
M  V30 539 1 259 260
M  V30 540 1 259 262
M  V30 541 1 259 732
M  V30 542 2 260 261
M  V30 543 1 260 1038
M  V30 544 1 262 733
M  V30 545 1 262 734
M  V30 546 1 262 735
M  V30 547 1 263 264
M  V30 548 1 263 736
M  V30 549 1 263 1039
M  V30 550 1 264 265
M  V30 551 1 264 267
M  V30 552 1 264 737
M  V30 553 2 265 266
M  V30 554 1 265 1040
M  V30 555 1 267 268
M  V30 556 1 267 738
M  V30 557 1 267 739
M  V30 558 2 268 269
M  V30 559 1 268 270
M  V30 560 1 269 271
M  V30 561 1 269 740
M  V30 562 2 270 272
M  V30 563 1 270 741
M  V30 564 2 271 273
M  V30 565 1 271 742
M  V30 566 1 272 273
M  V30 567 1 272 743
M  V30 568 1 273 744
M  V30 569 1 274 275
M  V30 570 1 274 745
M  V30 571 1 274 1041
M  V30 572 1 275 276
M  V30 573 1 275 278
M  V30 574 1 275 746
M  V30 575 2 276 277
M  V30 576 1 276 1042
M  V30 577 1 278 279
M  V30 578 1 278 747
M  V30 579 1 278 748
M  V30 580 2 279 280
M  V30 581 1 279 281
M  V30 582 1 280 282
M  V30 583 1 280 749
M  V30 584 2 281 283
M  V30 585 1 281 750
M  V30 586 2 282 284
M  V30 587 1 282 751
M  V30 588 1 283 284
M  V30 589 1 283 752
M  V30 590 1 284 753
M  V30 591 1 285 286
M  V30 592 1 285 754
M  V30 593 1 285 1043
M  V30 594 1 286 287
M  V30 595 1 286 289
M  V30 596 1 286 755
M  V30 597 2 287 288
M  V30 598 1 287 1044
M  V30 599 1 289 290
M  V30 600 1 289 756
M  V30 601 1 289 757
M  V30 602 2 290 291
M  V30 603 1 290 292
M  V30 604 1 291 293
M  V30 605 1 291 758
M  V30 606 2 292 294
M  V30 607 1 292 759
M  V30 608 2 293 295
M  V30 609 1 293 760
M  V30 610 1 294 295
M  V30 611 1 294 761
M  V30 612 1 295 762
M  V30 613 1 296 297
M  V30 614 1 296 763
M  V30 615 1 296 1045
M  V30 616 1 297 298
M  V30 617 1 297 300
M  V30 618 1 297 764
M  V30 619 2 298 299
M  V30 620 1 298 305
M  V30 621 1 300 301
M  V30 622 1 300 765
M  V30 623 1 300 766
M  V30 624 1 301 302
M  V30 625 1 301 767
M  V30 626 1 301 768
M  V30 627 2 302 303
M  V30 628 1 302 304
M  V30 629 1 304 769
M  V30 630 1 304 770
M  V30 631 1 305 306
M  V30 632 1 305 771
M  V30 633 1 306 307
M  V30 634 1 306 772
M  V30 635 1 306 773
M  V30 636 2 307 308
M  V30 637 1 307 1046
M  V30 638 1 309 310
M  V30 639 1 309 774
M  V30 640 1 309 1047
M  V30 641 1 310 311
M  V30 642 1 310 313
M  V30 643 1 310 775
M  V30 644 2 311 312
M  V30 645 1 311 1048
M  V30 646 1 313 314
M  V30 647 1 313 776
M  V30 648 1 313 777
M  V30 649 2 314 315
M  V30 650 1 314 316
M  V30 651 1 315 317
M  V30 652 1 315 778
M  V30 653 2 316 318
M  V30 654 1 316 779
M  V30 655 2 317 319
M  V30 656 1 317 780
M  V30 657 1 318 319
M  V30 658 1 318 781
M  V30 659 1 319 782
M  V30 660 1 320 321
M  V30 661 1 320 783
M  V30 662 1 320 1049
M  V30 663 1 321 322
M  V30 664 1 321 324
M  V30 665 1 321 784
M  V30 666 2 322 323
M  V30 667 1 322 1050
M  V30 668 1 324 325
M  V30 669 1 324 326
M  V30 670 1 324 785
M  V30 671 1 325 786
M  V30 672 1 325 787
M  V30 673 1 325 788
M  V30 674 1 326 789
M  V30 675 1 326 790
M  V30 676 1 326 791
M  V30 677 1 327 328
M  V30 678 1 327 792
M  V30 679 1 327 1051
M  V30 680 1 328 329
M  V30 681 1 328 331
M  V30 682 1 328 793
M  V30 683 2 329 330
M  V30 684 1 329 1052
M  V30 685 1 331 332
M  V30 686 1 331 794
M  V30 687 1 331 795
M  V30 688 1 332 333
M  V30 689 1 332 796
M  V30 690 1 332 797
M  V30 691 2 333 334
M  V30 692 1 333 335
M  V30 693 1 335 798
M  V30 694 1 335 799
M  V30 695 1 336 337
M  V30 696 1 336 800
M  V30 697 1 336 1053
M  V30 698 1 337 338
M  V30 699 1 337 340
M  V30 700 1 337 801
M  V30 701 2 338 339
M  V30 702 1 338 341
M  V30 703 1 340 802
M  V30 704 1 340 803
M  V30 705 1 340 804
M  V30 706 1 341 342
M  V30 707 1 341 805
M  V30 708 1 342 343
M  V30 709 1 342 806
M  V30 710 1 342 807
M  V30 711 2 343 344
M  V30 712 1 343 1054
M  V30 713 1 345 346
M  V30 714 1 345 808
M  V30 715 1 345 1055
M  V30 716 1 346 347
M  V30 717 1 346 349
M  V30 718 1 346 809
M  V30 719 2 347 348
M  V30 720 1 347 354
M  V30 721 1 349 350
M  V30 722 1 349 810
M  V30 723 1 349 811
M  V30 724 1 350 351
M  V30 725 1 350 812
M  V30 726 1 350 813
M  V30 727 2 351 352
M  V30 728 1 351 353
M  V30 729 1 354 355
M  V30 730 1 354 814
M  V30 731 1 355 356
M  V30 732 1 355 358
M  V30 733 1 355 815
M  V30 734 2 356 357
M  V30 735 1 356 1056
M  V30 736 1 358 359
M  V30 737 1 358 816
M  V30 738 1 358 817
M  V30 739 1 359 360
M  V30 740 1 359 818
M  V30 741 1 359 819
M  V30 742 1 360 361
M  V30 743 1 361 820
M  V30 744 1 361 821
M  V30 745 1 361 822
M  V30 746 1 362 363
M  V30 747 1 362 823
M  V30 748 1 362 1057
M  V30 749 1 363 364
M  V30 750 1 363 366
M  V30 751 1 363 824
M  V30 752 2 364 365
M  V30 753 1 364 1058
M  V30 754 1 366 367
M  V30 755 1 366 825
M  V30 756 1 366 826
M  V30 757 1 367 368
M  V30 758 1 367 827
M  V30 759 1 367 828
M  V30 760 2 368 369
M  V30 761 1 368 370
M  V30 762 1 370 829
M  V30 763 1 370 830
M  V30 764 1 371 372
M  V30 765 1 371 831
M  V30 766 1 371 1059
M  V30 767 1 372 373
M  V30 768 1 372 375
M  V30 769 1 372 832
M  V30 770 2 373 374
M  V30 771 1 373 379
M  V30 772 1 375 376
M  V30 773 1 375 833
M  V30 774 1 375 834
M  V30 775 1 376 377
M  V30 776 1 376 835
M  V30 777 1 376 836
M  V30 778 1 377 378
M  V30 779 1 378 837
M  V30 780 1 378 838
M  V30 781 1 378 839
M  V30 782 1 379 380
M  V30 783 1 379 840
M  V30 784 1 380 381
M  V30 785 1 380 383
M  V30 786 1 380 841
M  V30 787 2 381 382
M  V30 788 1 381 387
M  V30 789 1 383 384
M  V30 790 1 383 842
M  V30 791 1 383 843
M  V30 792 1 384 385
M  V30 793 1 384 844
M  V30 794 1 384 845
M  V30 795 1 385 386
M  V30 796 1 386 846
M  V30 797 1 386 847
M  V30 798 1 386 848
M  V30 799 1 387 388
M  V30 800 1 387 849
M  V30 801 1 388 389
M  V30 802 1 388 391
M  V30 803 1 388 850
M  V30 804 2 389 390
M  V30 805 1 389 1060
M  V30 806 1 391 392
M  V30 807 1 391 851
M  V30 808 1 391 852
M  V30 809 2 392 393
M  V30 810 1 392 394
M  V30 811 1 393 395
M  V30 812 1 393 853
M  V30 813 2 394 396
M  V30 814 1 394 854
M  V30 815 2 395 397
M  V30 816 1 395 855
M  V30 817 1 396 397
M  V30 818 1 396 856
M  V30 819 1 397 398
M  V30 820 1 398 857
M  V30 821 1 399 400
M  V30 822 1 399 858
M  V30 823 1 399 1061
M  V30 824 1 400 401
M  V30 825 1 400 403
M  V30 826 1 400 859
M  V30 827 2 401 402
M  V30 828 1 401 1062
M  V30 829 1 403 404
M  V30 830 1 403 860
M  V30 831 1 403 861
M  V30 832 2 404 405
M  V30 833 1 404 406
M  V30 834 1 405 407
M  V30 835 1 405 862
M  V30 836 2 406 408
M  V30 837 1 406 863
M  V30 838 2 407 409
M  V30 839 1 407 864
M  V30 840 1 408 409
M  V30 841 1 408 865
M  V30 842 1 409 410
M  V30 843 1 410 866
M  V30 844 1 411 412
M  V30 845 1 411 867
M  V30 846 1 411 1063
M  V30 847 1 412 413
M  V30 848 1 412 415
M  V30 849 1 412 868
M  V30 850 2 413 414
M  V30 851 1 413 422
M  V30 852 1 415 416
M  V30 853 1 415 869
M  V30 854 1 415 870
M  V30 855 2 416 417
M  V30 856 1 416 418
M  V30 857 1 417 419
M  V30 858 1 417 871
M  V30 859 2 418 420
M  V30 860 1 418 872
M  V30 861 2 419 421
M  V30 862 1 419 873
M  V30 863 1 420 421
M  V30 864 1 420 874
M  V30 865 1 421 875
M  V30 866 1 422 423
M  V30 867 1 422 876
M  V30 868 1 423 424
M  V30 869 1 423 426
M  V30 870 1 423 877
M  V30 871 2 424 425
M  V30 872 1 424 1064
M  V30 873 1 426 427
M  V30 874 1 426 878
M  V30 875 1 426 879
M  V30 876 1 427 880
M  V30 877 1 428 429
M  V30 878 1 428 881
M  V30 879 1 428 1065
M  V30 880 1 429 430
M  V30 881 1 429 432
M  V30 882 1 429 882
M  V30 883 2 430 431
M  V30 884 1 430 1066
M  V30 885 1 432 433
M  V30 886 1 432 883
M  V30 887 1 432 884
M  V30 888 2 433 434
M  V30 889 1 433 435
M  V30 890 1 434 436
M  V30 891 1 434 885
M  V30 892 2 435 437
M  V30 893 1 435 886
M  V30 894 2 436 438
M  V30 895 1 436 887
M  V30 896 1 437 438
M  V30 897 1 437 888
M  V30 898 1 438 889
M  V30 899 1 439 440
M  V30 900 1 439 890
M  V30 901 1 439 1067
M  V30 902 1 440 441
M  V30 903 1 440 443
M  V30 904 1 440 891
M  V30 905 2 441 442
M  V30 906 1 441 447
M  V30 907 1 443 444
M  V30 908 1 443 892
M  V30 909 1 443 893
M  V30 910 1 444 445
M  V30 911 1 444 894
M  V30 912 1 444 895
M  V30 913 1 445 446
M  V30 914 1 446 896
M  V30 915 1 446 897
M  V30 916 1 446 898
M  V30 917 1 447 448
M  V30 918 1 447 899
M  V30 919 1 448 449
M  V30 920 1 448 451
M  V30 921 1 448 900
M  V30 922 2 449 450
M  V30 923 1 449 1068
M  V30 924 1 451 901
M  V30 925 1 451 902
M  V30 926 1 451 903
M  V30 927 1 452 453
M  V30 928 1 452 904
M  V30 929 1 452 1069
M  V30 930 1 453 454
M  V30 931 1 453 456
M  V30 932 1 453 905
M  V30 933 2 454 455
M  V30 934 1 454 461
M  V30 935 1 456 457
M  V30 936 1 456 906
M  V30 937 1 456 907
M  V30 938 1 457 458
M  V30 939 1 457 908
M  V30 940 1 457 909
M  V30 941 2 458 459
M  V30 942 1 458 460
M  V30 943 1 460 910
M  V30 944 1 460 911
M  V30 945 1 461 462
M  V30 946 1 461 912
M  V30 947 1 462 463
M  V30 948 1 462 465
M  V30 949 1 462 913
M  V30 950 2 463 464
M  V30 951 1 463 1070
M  V30 952 1 465 466
M  V30 953 1 465 467
M  V30 954 1 465 914
M  V30 955 1 466 915
M  V30 956 1 466 916
M  V30 957 1 466 917
M  V30 958 1 467 918
M  V30 959 1 467 919
M  V30 960 1 467 920
M  V30 961 1 468 469
M  V30 962 1 468 921
M  V30 963 1 468 1071
M  V30 964 1 469 470
M  V30 965 1 469 472
M  V30 966 1 469 922
M  V30 967 2 470 471
M  V30 968 1 470 1072
M  V30 969 1 472 473
M  V30 970 1 472 923
M  V30 971 1 472 924
M  V30 972 2 473 474
M  V30 973 1 473 475
M  V30 974 1 474 476
M  V30 975 1 474 925
M  V30 976 2 475 477
M  V30 977 1 475 926
M  V30 978 2 476 478
M  V30 979 1 476 927
M  V30 980 1 477 478
M  V30 981 1 477 928
M  V30 982 1 478 929
M  V30 983 1 479 480
M  V30 984 1 479 930
M  V30 985 1 479 1073
M  V30 986 1 480 481
M  V30 987 1 480 483
M  V30 988 1 480 931
M  V30 989 2 481 482
M  V30 990 1 481 1074
M  V30 991 1 483 932
M  V30 992 1 483 933
M  V30 993 1 483 934
M  V30 994 1 935 936
M  V30 995 1 936 965
M  V30 996 2 936 937
M  V30 997 1 937 938
M  V30 998 1 937 946
M  V30 999 1 938 945
M  V30 1000 1 938 939
M  V30 1001 1 939 940
M  V30 1002 1 939 967
M  V30 1003 1 939 968
M  V30 1004 1 940 941
M  V30 1005 1 940 969
M  V30 1006 1 940 970
M  V30 1007 1 941 942
M  V30 1008 1 941 944
M  V30 1009 1 941 998
M  V30 1010 1 942 943
M  V30 1011 1 942 971
M  V30 1012 1 942 972
M  V30 1013 1 943 973
M  V30 1014 1 943 974
M  V30 1015 1 943 975
M  V30 1016 1 944 945
M  V30 1017 1 944 976
M  V30 1018 1 944 977
M  V30 1019 1 945 978
M  V30 1020 1 945 979
M  V30 1021 2 946 947
M  V30 1022 1 946 980
M  V30 1023 1 947 948
M  V30 1024 1 947 964
M  V30 1025 1 948 949
M  V30 1026 1 948 997
M  V30 1027 1 949 950
M  V30 1028 2 949 963
M  V30 1029 1 950 951
M  V30 1030 1 951 962
M  V30 1031 1 951 952
M  V30 1032 1 951 953
M  V30 1033 1 952 981
M  V30 1034 1 952 982
M  V30 1035 1 952 983
M  V30 1036 1 953 954
M  V30 1037 1 953 984
M  V30 1038 1 953 985
M  V30 1039 1 954 955
M  V30 1040 1 954 986
M  V30 1041 1 954 987
M  V30 1042 1 955 966
M  V30 1043 1 955 956
M  V30 1044 1 955 961
M  V30 1045 1 956 957
M  V30 1046 1 956 988
M  V30 1047 1 957 958
M  V30 1048 2 957 960
M  V30 1049 1 958 959
M  V30 1050 1 959 989
M  V30 1051 1 959 990
M  V30 1052 1 959 991
M  V30 1053 1 961 962
M  V30 1054 1 961 992
M  V30 1055 1 961 993
M  V30 1056 1 962 994
M  V30 1057 1 962 995
M  V30 1058 1 963 964
M  V30 1059 2 964 965
M  V30 1060 1 965 996
M  V30 END BOND
M  V30 END CTAB
M  END
> <s_m_entry_id>
1

> <s_pdb_PDB_TITLE>
NANODISC RECONSTITUTED, DRUG-FREE HUMAN ABCB1 IN COMPLEX WITH MRK16 FAB

> <s_pdb_PDB_ID>
7A65

> <r_pdb_PDB_RESOLUTION>
3.9

> <s_pdb_PDB_EXPDTA>
ELECTRON MICROSCOPY

> <r_pdb_PDB_EXPDTA_PH>
7.4

> <b_ppw_prepared>
1

> <r_i_Potential_Energy-S-OPLS>
-3704.2322862831

> <i_f3d_flags>
0

> <r_lp_tautomer_probability>
1

> <r_i_docking_score>
-8.92272398430215

> <r_i_glide_gscore>
-8.92272398430215

> <r_i_glide_emodel>
-89.1189761119191

> <r_psp_Prime_Energy>
-45991.9688133853

> <s_phaseifd_glide_redock_method>
confgen

> <r_psp_IFDScore>
-46086.1127403566

> <s_m_Source_Path>
D:\Pgp\ABCB1_papers\sdfiles_paper

> <s_m_Source_File>
1a.mae

> <i_m_Source_File_Index>
1

$$$$
1b_for_SM
                    3D
 Schrodinger Suite 2022-4.
  0  0  0     0  0            999 V3000
M  V30 BEGIN CTAB
M  V30 COUNTS 1075 1061 0 0 0
M  V30 BEGIN ATOM
M  V30 1 N  160.4529 162.2071 172.1876 0
M  V30 2 C  160.4656 162.8124 170.8472 0 CFG=2
M  V30 3 C  159.2851 163.7883 170.6118 0
M  V30 4 O  159.5670 164.9504 170.3096 0
M  V30 5 C  160.6183 161.7364 169.7447 0
M  V30 6 C  160.4749 162.2345 168.2840 0
M  V30 7 C  161.4668 163.3537 167.9252 0
M  V30 8 C  160.6272 161.0640 167.3040 0
M  V30 9 N  159.8138 167.1755 172.1686 0
M  V30 10 C  160.7004 168.0741 171.4233 0 CFG=2
M  V30 11 C  159.9289 168.7807 170.2954 0
M  V30 12 O  160.1888 169.9501 170.0221 0
M  V30 13 C  161.8838 167.2893 170.8104 0
M  V30 14 C  162.9519 168.2155 170.1964 0
M  V30 15 S  164.4745 167.4399 169.5961 0
M  V30 16 C  163.8489 166.5474 168.1529 0
M  V30 17 N  158.9575 168.1023 169.6698 0
M  V30 18 C  158.1118 168.6639 168.6092 0 CFG=2
M  V30 19 C  157.1795 169.7475 169.1651 0
M  V30 20 O  156.9200 170.7526 168.5025 0
M  V30 21 C  157.2518 167.5601 167.9671 0
M  V30 22 C  158.0501 166.3935 167.3786 0
M  V30 23 S  159.0508 166.8244 165.9293 0
M  V30 24 C  160.6753 167.1115 166.6793 0
M  V30 25 N  159.4834 172.7164 169.7820 0
M  V30 26 C  159.8455 173.2450 168.4678 0 CFG=2
M  V30 27 C  158.7734 174.2030 167.9216 0
M  V30 28 O  159.1060 175.3061 167.4904 0
M  V30 29 C  160.0860 172.0728 167.4879 0
M  V30 30 C  160.5249 172.4636 166.0834 0
M  V30 31 C  161.8968 172.5543 165.7691 0
M  V30 32 C  159.5633 172.7419 165.0858 0
M  V30 33 C  162.3012 172.9188 164.4704 0
M  V30 34 C  159.9704 173.1328 163.7955 0
M  V30 35 C  161.3406 173.2185 163.4862 0
M  V30 36 N  158.9073 151.0806 173.6592 0
M  V30 37 C  159.2835 152.4429 173.2949 0 CFG=2
M  V30 38 C  158.3620 152.9714 172.1774 0
M  V30 39 O  157.8686 154.0969 172.2631 0
M  V30 40 C  160.7567 152.4257 172.8305 0
M  V30 41 C  161.3939 153.8104 172.5600 0
M  V30 42 C  162.4244 153.7965 171.4199 0
M  V30 43 O  162.7843 152.7509 170.8834 0
M  V30 44 N  162.8993 154.9679 171.0163 0
M  V30 45 N  158.0846 152.1458 171.1598 0
M  V30 46 C  157.2591 152.4894 169.9960 0 CFG=2
M  V30 47 C  155.7910 152.7271 170.4071 0
M  V30 48 O  155.1821 153.7166 170.0033 0
M  V30 49 C  157.3299 151.3565 168.9451 0
M  V30 50 O  158.6316 151.1921 168.3977 0
M  V30 51 N  155.7033 156.0865 172.3655 0
M  V30 52 C  155.8743 157.1615 171.3794 0 CFG=2
M  V30 53 C  154.5148 157.4775 170.7268 0
M  V30 54 O  154.1284 158.6454 170.6457 0
M  V30 55 C  156.9069 156.7585 170.2760 0 CFG=2
M  V30 56 O  158.1636 156.3760 170.8160 0
M  V30 57 C  157.2232 157.9025 169.2947 0
M  V30 58 N  156.0795 148.7623 154.5916 0
M  V30 59 C  157.3713 149.3414 154.2092 0 CFG=2
M  V30 60 C  158.4976 148.7618 155.0776 0
M  V30 61 O  159.4496 148.1906 154.5463 0
M  V30 62 C  157.2502 150.8738 154.3531 0
M  V30 63 C  158.4386 151.7723 154.1790 0
M  V30 64 C  158.8621 152.2941 153.0077 0
M  V30 65 C  159.2522 152.4125 155.2086 0
M  V30 66 N  159.8671 153.2081 153.2312 0
M  V30 67 C  160.1257 153.3497 154.5745 0
M  V30 68 C  159.3080 152.3372 156.6209 0
M  V30 69 C  160.9777 154.1961 155.2997 0
M  V30 70 C  160.1622 153.1785 157.3609 0
M  V30 71 C  160.9786 154.1197 156.7015 0
M  V30 72 N  158.9815 144.6803 154.5811 0
M  V30 73 C  159.6727 144.4361 153.3098 0 CFG=2
M  V30 74 C  161.1733 144.7840 153.3870 0
M  V30 75 O  161.9851 144.0748 152.8010 0
M  V30 76 C  158.9981 145.2342 152.1492 0 CFG=2
M  V30 77 C  157.6289 144.6063 151.8002 0
M  V30 78 C  159.8358 145.4087 150.8602 0
M  V30 79 C  156.6980 145.5345 151.0058 0
M  V30 80 N  161.4953 145.8597 154.1254 0
M  V30 81 C  162.8175 146.4543 154.3260 0 CFG=2
M  V30 82 C  163.6397 145.7233 155.4105 0
M  V30 83 O  164.8675 145.8144 155.4023 0
M  V30 84 C  162.5641 147.9249 154.7747 0
M  V30 85 C  163.7735 148.8204 155.1356 0
M  V30 86 C  164.6960 149.0412 153.9280 0
M  V30 87 C  163.2943 150.1663 155.7107 0
M  V30 88 N  165.3612 141.3560 154.1753 0
M  V30 89 C  164.6104 140.3663 153.3946 0 CFG=2
M  V30 90 C  165.5035 139.3917 152.5915 0
M  V30 91 O  165.1910 139.0679 151.4462 0
M  V30 92 C  163.5402 141.1048 152.5535 0
M  V30 93 C  164.0218 141.9668 151.3910 0
M  V30 94 C  164.6566 143.2055 151.6266 0
M  V30 95 C  163.9192 141.4998 150.0624 0
M  V30 96 C  165.1236 143.9627 150.5609 0
M  V30 97 C  164.3915 142.2704 149.0099 0
M  V30 98 C  164.9875 143.4993 149.2584 0
M  V30 99 N  157.7870 144.9765 145.9858 0
M  V30 100 C  158.4860 145.6708 147.0652 0 CFG=2
M  V30 101 C  158.6008 147.1827 146.8255 0
M  V30 102 O  158.2177 147.9565 147.6993 0
M  V30 103 C  159.8692 145.0330 147.2763 0
M  V30 104 N  159.0784 147.5628 145.6301 0
M  V30 105 C  159.3209 148.9527 145.2311 0 CFG=2
M  V30 106 C  158.0399 149.7484 144.9443 0
M  V30 107 O  158.0461 150.9570 145.1808 0
M  V30 108 C  160.2801 148.9753 144.0269 0
M  V30 109 C  161.6509 148.4009 144.3905 0
M  V30 110 O  162.2733 148.8247 145.3610 0
M  V30 111 N  162.1395 147.4419 143.6082 0
M  V30 112 N  156.8941 150.5274 148.6690 0
M  V30 113 C  157.7871 151.5146 149.2612 0 CFG=2
M  V30 114 C  157.5048 152.9108 148.6747 0
M  V30 115 O  157.3182 153.8653 149.4293 0
M  V30 116 C  159.2604 151.0376 149.0992 0 CFG=2
M  V30 117 C  159.5269 149.8165 150.0191 0
M  V30 118 C  160.3070 152.1399 149.3707 0
M  V30 119 C  160.8021 149.0337 149.6764 0
M  V30 120 N  155.8783 156.4070 150.6943 0
M  V30 121 C  156.4724 157.7433 150.6315 0 CFG=2
M  V30 122 C  155.5072 158.7797 150.0207 0
M  V30 123 O  155.3525 159.8678 150.5780 0
M  V30 124 C  157.8022 157.6881 149.8556 0
M  V30 125 C  158.9651 157.0611 150.6171 0
M  V30 126 C  159.4474 157.6672 151.7975 0
M  V30 127 C  159.6236 155.9198 150.1129 0
M  V30 128 C  160.5954 157.1657 152.4425 0
M  V30 129 C  160.7740 155.4201 150.7548 0
M  V30 130 C  161.2678 156.0482 151.9133 0
M  V30 131 N  152.9731 159.8588 152.5611 0
M  V30 132 C  153.4711 160.8107 153.5664 0 CFG=2
M  V30 133 C  153.5468 162.2249 152.9435 0
M  V30 134 O  153.0644 163.1748 153.5583 0
M  V30 135 C  154.8324 160.3726 154.1763 0 CFG=2
M  V30 136 C  154.7847 158.9438 154.7703 0
M  V30 137 C  155.2773 161.3322 155.3065 0
M  V30 138 C  156.1681 158.2896 154.8976 0
M  V30 139 N  154.0430 162.3773 151.7040 0
M  V30 140 C  154.0383 163.6559 150.9689 0 CFG=2
M  V30 141 C  152.6070 164.2169 150.7579 0
M  V30 142 O  152.3909 165.4279 150.8362 0
M  V30 143 C  154.7601 163.5040 149.6080 0
M  V30 144 C  156.2870 163.5253 149.6320 0
M  V30 145 C  156.9794 164.7336 149.8657 0
M  V30 146 C  157.0306 162.3541 149.3685 0
M  V30 147 C  158.3907 164.7550 149.8897 0
M  V30 148 C  158.4393 162.3781 149.3729 0
M  V30 149 C  159.1241 163.5738 149.6565 0
M  V30 150 O  160.4885 163.5716 149.7246 0
M  V30 151 N  151.5325 165.5809 154.1699 0
M  V30 152 C  152.1263 166.9175 154.2756 0 CFG=2
M  V30 153 C  151.2755 167.9652 153.5416 0
M  V30 154 O  150.9366 168.9997 154.1154 0
M  V30 155 C  153.5764 166.9120 153.7327 0
M  V30 156 C  154.6397 166.7151 154.7976 0
M  V30 157 C  154.9622 165.4270 155.2716 0
M  V30 158 C  155.3094 167.8361 155.3281 0
M  V30 159 C  155.9316 165.2593 156.2775 0
M  V30 160 C  156.2750 167.6723 156.3395 0
M  V30 161 C  156.5851 166.3841 156.8152 0
M  V30 162 O  157.5229 166.2343 157.7914 0
M  V30 163 N  149.1962 170.8686 155.6332 0
M  V30 164 C  149.4832 172.2612 155.3105 0 CFG=2
M  V30 165 C  148.2806 173.0122 154.7324 0
M  V30 166 O  148.0149 174.1116 155.2046 0
M  V30 167 C  150.7561 172.4110 154.4483 0
M  V30 168 C  152.0361 172.4728 155.2660 0
M  V30 169 C  152.2671 173.5846 156.1044 0
M  V30 170 C  152.9594 171.4053 155.2781 0
M  V30 171 C  153.4030 173.6373 156.8989 0
M  V30 172 C  154.0901 171.4777 156.0819 0
M  V30 173 C  154.3104 172.5877 156.8869 0
M  V30 174 N  150.7045 168.4968 163.9312 0
M  V30 175 C  150.9782 167.6669 162.7597 0 CFG=2
M  V30 176 C  152.1575 166.7108 163.0151 0
M  V30 177 O  152.0113 165.4998 162.8369 0
M  V30 178 C  151.2283 168.5558 161.5206 0
M  V30 179 C  151.6282 167.8063 160.2544 0
M  V30 180 C  150.9580 166.6216 159.8727 0
M  V30 181 C  152.7099 168.2696 159.4772 0
M  V30 182 C  151.3855 165.8904 158.7495 0
M  V30 183 C  153.1305 167.5422 158.3486 0
M  V30 184 C  152.4752 166.3497 157.9880 0
M  V30 185 N  153.2947 167.2347 163.4946 0
M  V30 186 C  154.5175 166.4550 163.6722 0 CFG=2
M  V30 187 C  154.3587 165.3849 164.7565 0
M  V30 188 O  154.7597 164.2437 164.5375 0
M  V30 189 C  155.6847 167.3848 164.0526 0
M  V30 190 C  156.1192 168.4250 163.0302 0
M  V30 191 C  155.7664 168.3336 161.6627 0
M  V30 192 C  156.9200 169.5010 163.4686 0
M  V30 193 C  156.2110 169.3070 160.7498 0
M  V30 194 C  157.3648 170.4730 162.5549 0
M  V30 195 C  157.0123 170.3725 161.1967 0
M  V30 196 N  151.9830 162.5842 163.3798 0
M  V30 197 C  152.6472 161.8803 162.2792 0 CFG=2
M  V30 198 C  153.7391 160.9342 162.8159 0
M  V30 199 O  153.7696 159.7613 162.4429 0
M  V30 200 C  153.2462 162.9078 161.2853 0
M  V30 201 C  153.9203 162.3101 160.0214 0
M  V30 202 C  152.9209 161.5760 159.1087 0
M  V30 203 C  154.6663 163.3964 159.2325 0
M  V30 204 N  154.5975 161.4201 163.7279 0
M  V30 205 C  155.6338 160.6457 164.4224 0 CFG=2
M  V30 206 C  155.0287 159.4574 165.1862 0
M  V30 207 O  155.5301 158.3341 165.0862 0
M  V30 208 C  156.4701 161.6043 165.3237 0 CFG=2
M  V30 209 C  157.4559 162.3939 164.4310 0
M  V30 210 C  157.2186 160.9210 166.4905 0
M  V30 211 C  158.0489 163.6428 165.0838 0
M  V30 212 N  153.6954 156.8186 162.6244 0
M  V30 213 C  154.8095 156.1604 161.9521 0 CFG=2
M  V30 214 C  155.4110 155.0840 162.8759 0
M  V30 215 O  155.6723 153.9657 162.4284 0
M  V30 216 C  155.8705 157.2213 161.5934 0
M  V30 217 C  156.8331 156.8137 160.4914 0
M  V30 218 C  156.6749 157.3446 159.1935 0
M  V30 219 C  157.9073 155.9388 160.7605 0
M  V30 220 C  157.5943 157.0166 158.1810 0
M  V30 221 C  158.8215 155.6052 159.7435 0
M  V30 222 C  158.6669 156.1517 158.4555 0
M  V30 223 N  155.5748 155.3909 164.1752 0
M  V30 224 C  156.1524 154.5008 165.1915 0 CFG=2
M  V30 225 C  155.3880 153.1678 165.3641 0
M  V30 226 O  155.9950 152.1476 165.6872 0
M  V30 227 C  156.3542 155.2741 166.5189 0
M  V30 228 O  155.1735 155.5090 167.2699 0
M  V30 229 N  156.9896 150.7561 162.9784 0
M  V30 230 C  158.3188 150.3999 163.4659 0 CFG=2
M  V30 231 C  158.2531 149.4092 164.6453 0
M  V30 232 O  159.2524 148.7659 164.9566 0
M  V30 233 C  159.0208 151.6954 163.9089 0
M  V30 234 C  159.1079 152.7184 162.7577 0
M  V30 235 C  160.0388 153.8769 163.0851 0
M  V30 236 O  159.7980 154.6197 164.0304 0
M  V30 237 N  161.0923 154.0388 162.2975 0
M  V30 238 N  165.0410 165.4358 149.2231 0
M  V30 239 C  165.0504 165.9860 150.5803 0 CFG=2
M  V30 240 C  165.5904 167.4339 150.6855 0
M  V30 241 O  164.9806 168.2042 151.4313 0
M  V30 242 C  165.8070 165.0393 151.5372 0
M  V30 243 C  165.3493 163.5553 151.4864 0
M  V30 244 C  163.8241 163.3654 151.4830 0
M  V30 245 O  163.1028 164.0525 152.1969 0
M  V30 246 N  163.3056 162.4794 150.6414 0
M  V30 247 N  162.6188 169.2851 149.2859 0
M  V30 248 C  161.6057 169.2902 150.3492 0 CFG=2
M  V30 249 C  161.8833 170.3945 151.3823 0
M  V30 250 O  160.9822 171.1707 151.6943 0
M  V30 251 C  161.5421 167.8980 151.0202 0
M  V30 252 C  160.7995 167.7999 152.3449 0
M  V30 253 C  159.3908 167.8222 152.3836 0
M  V30 254 C  161.5297 167.6951 153.5496 0
M  V30 255 C  158.7183 167.7602 153.6197 0
M  V30 256 C  160.8565 167.6118 154.7821 0
M  V30 257 C  159.4514 167.6462 154.8169 0
M  V30 258 N  163.1309 170.4930 151.8670 0
M  V30 259 C  163.5703 171.4618 152.8700 0 CFG=2
M  V30 260 C  163.3929 172.9176 152.4106 0
M  V30 261 O  162.9544 173.7613 153.1953 0
M  V30 262 C  165.0396 171.1960 153.2173 0
M  V30 263 N  159.4455 173.4014 152.2926 0
M  V30 264 C  159.0531 173.4004 153.6984 0 CFG=2
M  V30 265 C  159.3563 174.7355 154.4012 0
M  V30 266 O  158.4520 175.3436 154.9810 0
M  V30 267 C  159.7567 172.2033 154.3712 0
M  V30 268 C  159.6413 172.0955 155.8779 0
M  V30 269 C  158.3760 172.0785 156.5013 0
M  V30 270 C  160.8125 172.0107 156.6605 0
M  V30 271 C  158.2869 171.9750 157.9020 0
M  V30 272 C  160.7208 171.9044 158.0592 0
M  V30 273 C  159.4585 171.8867 158.6806 0
M  V30 274 N  154.3307 169.9535 147.1795 0
M  V30 275 C  154.5171 168.7353 147.9770 0 CFG=2
M  V30 276 C  153.8034 167.5289 147.3458 0
M  V30 277 O  154.3665 166.4332 147.3532 0
M  V30 278 C  153.9981 168.9026 149.4247 0
M  V30 279 C  154.8826 169.6323 150.4274 0
M  V30 280 C  156.2928 169.5090 150.4110 0
M  V30 281 C  154.2698 170.3858 151.4513 0
M  V30 282 C  157.0718 170.1344 151.4035 0
M  V30 283 C  155.0521 170.9908 152.4514 0
M  V30 284 C  156.4501 170.8583 152.4344 0
M  V30 285 N  161.4149 156.0458 142.7606 0
M  V30 286 C  161.6293 154.8519 143.5785 0 CFG=2
M  V30 287 C  161.2794 153.5713 142.8069 0
M  V30 288 O  162.0488 152.6083 142.8497 0
M  V30 289 C  160.7854 154.9175 144.8738 0
M  V30 290 C  161.4637 155.5799 146.0616 0
M  V30 291 C  162.6259 155.0008 146.6164 0
M  V30 292 C  160.9062 156.7280 146.6626 0
M  V30 293 C  163.2184 155.5585 147.7654 0
M  V30 294 C  161.5100 157.2955 147.8005 0
M  V30 295 C  162.6641 156.7107 148.3536 0
M  V30 296 N  164.1036 153.1441 139.8951 0
M  V30 297 C  165.3841 152.8177 140.5389 0 CFG=2
M  V30 298 C  165.4287 151.3504 140.9876 0
M  V30 299 O  166.3074 150.6054 140.5589 0
M  V30 300 C  165.6439 153.7484 141.7529 0
M  V30 301 C  167.0183 153.5271 142.4467 0
M  V30 302 C  167.1150 153.9752 143.9096 0
M  V30 303 O  168.0597 153.6006 144.6002 0
M  V30 304 N  166.1585 154.7556 144.4111 0
M  V30 305 N  164.4761 150.9711 141.8497 0
M  V30 306 C  164.4527 149.6550 142.4648 0
M  V30 307 C  164.1211 148.5523 141.4496 0
M  V30 308 O  164.6223 147.4398 141.6065 0
M  V30 309 N  167.6934 148.2233 139.1444 0
M  V30 310 C  168.7130 147.6052 140.0019 0 CFG=2
M  V30 311 C  168.3581 146.1745 140.4343 0
M  V30 312 O  169.2606 145.3434 140.5311 0
M  V30 313 C  169.0241 148.4800 141.2368 0
M  V30 314 C  170.0166 149.6066 141.0049 0
M  V30 315 C  171.3755 149.3164 140.7582 0
M  V30 316 C  169.5938 150.9511 140.9882 0
M  V30 317 C  172.2765 150.3503 140.5373 0
M  V30 318 C  170.5115 151.9686 140.7773 0
M  V30 319 C  171.8470 151.6705 140.5451 0
M  V30 320 N  173.7639 153.6888 146.6231 0
M  V30 321 C  173.9270 154.3193 147.9349 0 CFG=2
M  V30 322 C  174.9212 155.4928 147.9172 0
M  V30 323 O  174.6002 156.5404 148.4773 0
M  V30 324 C  174.3484 153.2671 149.0022 0
M  V30 325 C  174.9629 153.8189 150.3106 0
M  V30 326 C  173.1491 152.3515 149.3147 0
M  V30 327 N  173.3828 158.4285 145.6507 0
M  V30 328 C  172.2324 159.0374 146.3072 0 CFG=2
M  V30 329 C  172.6739 159.9035 147.5006 0
M  V30 330 O  172.2168 161.0404 147.6259 0
M  V30 331 C  171.2995 157.8774 146.7002 0
M  V30 332 C  169.9359 158.2358 147.3264 0
M  V30 333 C  168.9074 157.0922 147.2573 0
M  V30 334 O  167.7613 157.2654 147.6641 0
M  V30 335 N  169.2645 155.9324 146.7082 0
M  V30 336 N  173.9958 158.0943 163.7908 0
M  V30 337 C  172.8295 157.8169 164.6347 0 CFG=2
M  V30 338 C  171.7295 157.0205 163.8996 0
M  V30 339 O  171.1345 156.1077 164.4724 0
M  V30 340 C  172.2610 159.1439 165.1614 0
M  V30 341 N  171.5147 157.3055 162.6065 0
M  V30 342 C  170.5754 156.5743 161.7539 0
M  V30 343 C  171.0826 155.1747 161.3856 0
M  V30 344 O  170.2941 154.2346 161.2778 0
M  V30 345 N  170.6587 153.0981 164.6742 0
M  V30 346 C  169.2407 152.7574 164.7932 0 CFG=2
M  V30 347 C  168.8503 151.5607 163.9065 0
M  V30 348 O  168.3295 150.5575 164.3963 0
M  V30 349 C  168.3971 154.0155 164.4736 0
M  V30 350 C  166.8666 153.8571 164.6087 0
M  V30 351 C  166.4432 153.6191 166.0580 0
M  V30 352 O  166.2130 152.4388 166.3984 0
M  V30 353 O  166.3855 154.6182 166.8090 0 CHG=-1
M  V30 354 N  169.1544 151.6278 162.6025 0
M  V30 355 C  168.8082 150.5499 161.6768 0 CFG=2
M  V30 356 C  169.6744 149.3032 161.8697 0
M  V30 357 O  169.1984 148.1911 161.6155 0
M  V30 358 C  168.9232 151.0101 160.2149 0
M  V30 359 C  167.5550 151.1554 159.5515 0
M  V30 360 S  166.5357 149.6463 159.4183 0
M  V30 361 C  167.5012 148.6548 158.2495 0
M  V30 362 N  171.4736 159.1545 170.2424 0
M  V30 363 C  170.0766 159.5305 170.4584 0 CFG=2
M  V30 364 C  169.9563 160.9515 171.0388 0
M  V30 365 O  169.2041 161.7747 170.5187 0
M  V30 366 C  169.4222 158.5064 171.4167 0
M  V30 367 C  169.1176 157.1395 170.7657 0
M  V30 368 C  167.9683 157.1730 169.7626 0
M  V30 369 O  167.3485 158.2067 169.5427 0
M  V30 370 N  167.6707 156.0333 169.1555 0
M  V30 371 N  172.1975 163.4091 170.9781 0
M  V30 372 C  172.8239 164.3659 170.0622 0 CFG=2
M  V30 373 C  171.8256 165.1245 169.1729 0
M  V30 374 O  172.0553 166.2988 168.8961 0
M  V30 375 C  173.8997 163.6658 169.2036 0
M  V30 376 C  174.6710 164.6070 168.2511 0
M  V30 377 S  175.5064 166.0348 169.0016 0
M  V30 378 C  176.6485 165.2097 170.1395 0
M  V30 379 N  170.7092 164.5047 168.7600 0
M  V30 380 C  169.6546 165.1595 167.9744 0 CFG=2
M  V30 381 C  169.0995 166.3861 168.7137 0
M  V30 382 O  169.0792 167.4922 168.1763 0
M  V30 383 C  168.5316 164.1480 167.6702 0
M  V30 384 C  167.3426 164.7493 166.8929 0
M  V30 385 S  166.0585 163.5637 166.4153 0
M  V30 386 C  165.4656 163.0200 168.0422 0
M  V30 387 N  168.7301 166.1858 169.9789 0
M  V30 388 C  168.1670 167.1938 170.8653 0 CFG=2
M  V30 389 C  169.2093 168.2827 171.1625 0
M  V30 390 O  168.8588 169.4641 171.2166 0
M  V30 391 C  167.7249 166.5138 172.1766 0
M  V30 392 C  166.7160 165.3845 172.0117 0
M  V30 393 C  167.1496 164.0949 171.6400 0
M  V30 394 C  165.3403 165.6127 172.2181 0
M  V30 395 C  166.2189 163.0644 171.4177 0
M  V30 396 C  164.4083 164.5761 172.0090 0
M  V30 397 C  164.8443 163.3050 171.5974 0
M  V30 398 O  163.9336 162.3129 171.3847 0
M  V30 399 N  169.6224 170.3826 167.7965 0
M  V30 400 C  168.4635 171.2881 167.7560 0 CFG=2
M  V30 401 C  168.7185 172.5382 168.6162 0
M  V30 402 O  168.6108 173.6684 168.1368 0
M  V30 403 C  167.1794 170.5596 168.2330 0
M  V30 404 C  166.3139 169.9090 167.1624 0
M  V30 405 C  166.8289 168.8948 166.3262 0
M  V30 406 C  164.9599 170.2915 167.0293 0
M  V30 407 C  165.9941 168.2471 165.3948 0
M  V30 408 C  164.1280 169.6553 166.0879 0
M  V30 409 C  164.6438 168.6269 165.2753 0
M  V30 410 O  163.8449 168.0025 164.3654 0
M  V30 411 N  169.1637 174.7124 158.5315 0
M  V30 412 C  168.8923 173.6772 159.5251 0 CFG=2
M  V30 413 C  168.2187 172.4567 158.8812 0
M  V30 414 O  168.7550 171.3505 158.9510 0
M  V30 415 C  168.0364 174.2728 160.6697 0
M  V30 416 C  167.4645 173.2647 161.6579 0
M  V30 417 C  168.2812 172.7061 162.6630 0
M  V30 418 C  166.1174 172.8543 161.5462 0
M  V30 419 C  167.7544 171.7572 163.5586 0
M  V30 420 C  165.5958 171.8902 162.4284 0
M  V30 421 C  166.4148 171.3462 163.4345 0
M  V30 422 N  167.0725 172.6764 158.2209 0
M  V30 423 C  166.2150 171.6292 157.6632 0 CFG=2
M  V30 424 C  166.9811 170.7917 156.6272 0
M  V30 425 O  167.0507 169.5697 156.7320 0
M  V30 426 C  164.9572 172.2548 157.0080 0
M  V30 427 O  164.0988 172.8946 157.9403 0
M  V30 428 N  168.1512 167.0010 157.9423 0
M  V30 429 C  167.3699 165.9624 157.2661 0 CFG=2
M  V30 430 C  168.2340 165.2376 156.2178 0
M  V30 431 O  168.0730 164.0344 156.0210 0
M  V30 432 C  166.1335 166.5708 156.5651 0
M  V30 433 C  165.1338 167.3562 157.4133 0
M  V30 434 C  165.1509 167.3271 158.8282 0
M  V30 435 C  164.1811 168.1651 156.7543 0
M  V30 436 C  164.2531 168.1223 159.5665 0
M  V30 437 C  163.2756 168.9507 157.4932 0
M  V30 438 C  163.3175 168.9361 158.8997 0
M  V30 439 N  170.5426 162.8295 158.2756 0
M  V30 440 C  169.6883 161.7153 158.6754 0 CFG=2
M  V30 441 C  169.3677 160.7794 157.4895 0
M  V30 442 O  169.3754 159.5587 157.6588 0
M  V30 443 C  168.3968 162.2906 159.2890 0
M  V30 444 C  168.6257 162.9087 160.6798 0
M  V30 445 S  167.2124 163.8465 161.3189 0
M  V30 446 C  167.8257 164.2613 162.9750 0
M  V30 447 N  169.1597 161.3317 156.2827 0
M  V30 448 C  168.9432 160.5847 155.0408 0 CFG=2
M  V30 449 C  170.1939 159.7932 154.6223 0
M  V30 450 O  170.0844 158.6133 154.2873 0
M  V30 451 C  168.5453 161.5525 153.9157 0
M  V30 452 N  170.2837 156.8328 157.0726 0
M  V30 453 C  169.2499 155.9020 156.6200 0 CFG=2
M  V30 454 C  169.7471 155.0185 155.4608 0
M  V30 455 O  169.8384 153.7979 155.6031 0
M  V30 456 C  167.9610 156.6968 156.2775 0
M  V30 457 C  166.8272 155.8702 155.6360 0
M  V30 458 C  165.5188 156.6498 155.4750 0
M  V30 459 O  164.9755 157.2012 156.4296 0
M  V30 460 N  164.9705 156.6829 154.2671 0
M  V30 461 N  170.1091 155.6467 154.3361 0
M  V30 462 C  170.5036 154.9842 153.0931 0 CFG=2
M  V30 463 C  171.8185 154.1899 153.2533 0
M  V30 464 O  171.9399 153.0963 152.6973 0
M  V30 465 C  170.5647 156.0553 151.9676 0
M  V30 466 C  171.1169 155.5414 150.6233 0
M  V30 467 C  169.1797 156.6867 151.7185 0
M  V30 468 N  171.1606 150.5356 154.7482 0
M  V30 469 C  170.4855 149.6146 153.8376 0 CFG=2
M  V30 470 C  171.4908 148.9198 152.8983 0
M  V30 471 O  171.2118 147.8469 152.3680 0
M  V30 472 C  169.5092 150.4403 152.9627 0
M  V30 473 C  168.3787 151.2063 153.6510 0
M  V30 474 C  168.0116 150.9697 154.9953 0
M  V30 475 C  167.6537 152.1601 152.9047 0
M  V30 476 C  166.9326 151.6650 155.5762 0
M  V30 477 C  166.5712 152.8513 153.4830 0
M  V30 478 C  166.2046 152.5986 154.8177 0
M  V30 479 N  183.2982 144.7909 152.0588 0
M  V30 480 C  184.4143 143.9078 152.4070 0 CFG=2
M  V30 481 C  184.0779 142.4140 152.2928 0
M  V30 482 O  184.8724 141.6801 151.7047 0
M  V30 483 C  184.9520 144.2593 153.8012 0
M  V30 484 H  160.2816 161.2160 172.2895 0
M  V30 485 H  161.3727 163.4191 170.7846 0
M  V30 486 H  159.9367 160.9063 169.9191 0
M  V30 487 H  161.6104 161.2954 169.8557 0
M  V30 488 H  159.4709 162.6335 168.1482 0
M  V30 489 H  161.3620 163.6536 166.8816 0
M  V30 490 H  161.3158 164.2458 168.5288 0
M  V30 491 H  162.4951 163.0307 168.0747 0
M  V30 492 H  160.4322 161.3786 166.2779 0
M  V30 493 H  161.6347 160.6473 167.3365 0
M  V30 494 H  159.9325 160.2567 167.5372 0
M  V30 495 H  159.8832 166.1810 171.9817 0
M  V30 496 H  161.0898 168.8266 172.1121 0
M  V30 497 H  161.5352 166.5827 170.0577 0
M  V30 498 H  162.3514 166.6961 171.5948 0
M  V30 499 H  163.2428 168.9356 170.9563 0
M  V30 500 H  162.5413 168.7928 169.3675 0
M  V30 501 H  164.6686 166.1008 167.5946 0
M  V30 502 H  163.1684 165.7534 168.4552 0
M  V30 503 H  163.3291 167.2298 167.4842 0
M  V30 504 H  158.7862 167.1514 169.9707 0
M  V30 505 H  158.7419 169.1228 167.8465 0
M  V30 506 H  156.6392 167.9965 167.1765 0
M  V30 507 H  156.5393 167.1659 168.6907 0
M  V30 508 H  157.3282 165.6393 167.0730 0
M  V30 509 H  158.6772 165.9093 168.1240 0
M  V30 510 H  161.4169 167.2808 165.8985 0
M  V30 511 H  160.6699 167.9818 167.3332 0
M  V30 512 H  160.9834 166.2429 167.2586 0
M  V30 513 H  159.4113 171.7080 169.8692 0
M  V30 514 H  160.7714 173.8078 168.5747 0
M  V30 515 H  159.1865 171.4652 167.3999 0
M  V30 516 H  160.8502 171.4134 167.9008 0
M  V30 517 H  162.6449 172.3458 166.5205 0
M  V30 518 H  158.5079 172.6756 165.3091 0
M  V30 519 H  163.3502 172.9734 164.2260 0
M  V30 520 H  159.2323 173.3650 163.0412 0
M  V30 521 H  161.6549 173.5094 162.4938 0
M  V30 522 H  159.5599 150.3382 173.4331 0
M  V30 523 H  159.1679 153.0842 174.1672 0
M  V30 524 H  160.8096 151.8040 171.9381 0
M  V30 525 H  161.3786 151.9174 173.5668 0
M  V30 526 H  161.8617 154.1905 173.4733 0
M  V30 527 H  160.6265 154.5396 172.2823 0
M  V30 528 H  163.5564 154.9858 170.2482 0
M  V30 529 H  162.6566 155.8252 171.4921 0
M  V30 530 H  158.5432 151.2415 171.1459 0
M  V30 531 H  157.6391 153.4114 169.5505 0
M  V30 532 H  156.6586 151.5973 168.1210 0
M  V30 533 H  156.9868 150.4057 169.3521 0
M  V30 534 H  159.2030 150.8225 169.0683 0
M  V30 535 H  156.1884 155.2163 172.1820 0
M  V30 536 H  156.2238 158.0554 171.8984 0
M  V30 537 H  156.5265 155.9130 169.7013 0
M  V30 538 H  158.0510 155.5665 171.3117 0
M  V30 539 H  157.9725 157.5956 168.5644 0
M  V30 540 H  156.3422 158.2116 168.7313 0
M  V30 541 H  157.6106 158.7766 169.8196 0
M  V30 542 H  155.3859 149.4152 154.9472 0
M  V30 543 H  157.5791 149.0900 153.1674 0
M  V30 544 H  156.8565 151.1138 155.3389 0
M  V30 545 H  156.5005 151.2215 153.6418 0
M  V30 546 H  158.4205 152.0744 152.0563 0
M  V30 547 H  160.2503 153.7968 152.4986 0
M  V30 548 H  158.6654 151.6433 157.1424 0
M  V30 549 H  161.6033 154.9143 154.7910 0
M  V30 550 H  160.1684 153.1164 158.4399 0
M  V30 551 H  161.5958 154.7983 157.2687 0
M  V30 552 H  158.3348 145.4583 154.5934 0
M  V30 553 H  159.5964 143.3699 153.0874 0
M  V30 554 H  158.8052 146.2393 152.5286 0
M  V30 555 H  157.1060 144.3089 152.7094 0
M  V30 556 H  157.7844 143.6842 151.2389 0
M  V30 557 H  159.2717 145.9497 150.1011 0
M  V30 558 H  160.7426 145.9909 151.0258 0
M  V30 559 H  160.1240 144.4456 150.4381 0
M  V30 560 H  155.6545 145.2806 151.1894 0
M  V30 561 H  156.8351 146.5815 151.2779 0
M  V30 562 H  156.8654 145.4415 149.9351 0
M  V30 563 H  160.7176 146.3847 154.5096 0
M  V30 564 H  163.3710 146.4330 153.3856 0
M  V30 565 H  161.9043 147.9140 155.6399 0
M  V30 566 H  162.0003 148.4296 153.9885 0
M  V30 567 H  164.3578 148.3430 155.9227 0
M  V30 568 H  165.5401 149.6783 154.1870 0
M  V30 569 H  165.1092 148.1012 153.5622 0
M  V30 570 H  164.1669 149.5188 153.1027 0
M  V30 571 H  164.1354 150.7844 156.0240 0
M  V30 572 H  162.7224 150.7344 154.9753 0
M  V30 573 H  162.6551 150.0257 156.5826 0
M  V30 574 H  165.3638 142.2919 153.7972 0
M  V30 575 H  164.0630 139.7438 154.1054 0
M  V30 576 H  162.9439 141.7247 153.2226 0
M  V30 577 H  162.8359 140.3749 152.1568 0
M  V30 578 H  164.7623 143.5842 152.6327 0
M  V30 579 H  163.4789 140.5398 149.8529 0
M  V30 580 H  165.5939 144.9176 150.7463 0
M  V30 581 H  164.3028 141.9100 147.9954 0
M  V30 582 H  165.3547 144.0952 148.4355 0
M  V30 583 H  158.3237 144.2726 145.4964 0
M  V30 584 H  157.9060 145.5236 147.9750 0
M  V30 585 H  160.4498 145.5731 148.0242 0
M  V30 586 H  159.7754 144.0011 147.6155 0
M  V30 587 H  160.4554 145.0250 146.3577 0
M  V30 588 H  159.3465 146.8546 144.9593 0
M  V30 589 H  159.8159 149.4385 146.0728 0
M  V30 590 H  160.4384 150.0010 143.6901 0
M  V30 591 H  159.8494 148.4325 143.1831 0
M  V30 592 H  163.0462 147.0421 143.8028 0
M  V30 593 H  161.5969 147.0844 142.8353 0
M  V30 594 H  157.3059 149.7978 148.0967 0
M  V30 595 H  157.5349 151.5652 150.3157 0
M  V30 596 H  159.3950 150.7227 148.0633 0
M  V30 597 H  158.6922 149.1171 149.9750 0
M  V30 598 H  159.5744 150.1388 151.0603 0
M  V30 599 H  161.3249 151.7706 149.2537 0
M  V30 600 H  160.2153 152.9803 148.6821 0
M  V30 601 H  160.2123 152.5232 150.3857 0
M  V30 602 H  160.9008 148.1638 150.3230 0
M  V30 603 H  160.7876 148.6802 148.6447 0
M  V30 604 H  161.7014 149.6329 149.8135 0
M  V30 605 H  156.3216 155.6543 150.1784 0
M  V30 606 H  156.6743 158.0753 151.6497 0
M  V30 607 H  158.1152 158.7017 149.5950 0
M  V30 608 H  157.6630 157.1773 148.9011 0
M  V30 609 H  158.9563 158.5420 152.1923 0
M  V30 610 H  159.2827 155.4503 149.2019 0
M  V30 611 H  160.9760 157.6528 153.3281 0
M  V30 612 H  161.3023 154.5785 150.3322 0
M  V30 613 H  162.1647 155.6778 152.3883 0
M  V30 614 H  153.6140 159.1873 152.1543 0
M  V30 615 H  152.7535 160.8454 154.3889 0
M  V30 616 H  155.5732 160.3925 153.3754 0
M  V30 617 H  154.1608 158.2875 154.1711 0
M  V30 618 H  154.2992 158.9626 155.7473 0
M  V30 619 H  156.2301 161.0319 155.7405 0
M  V30 620 H  155.3886 162.3611 154.9744 0
M  V30 621 H  154.5506 161.3450 156.1186 0
M  V30 622 H  156.0795 157.2822 155.3045 0
M  V30 623 H  156.6590 158.2057 153.9296 0
M  V30 624 H  156.8266 158.8578 155.5543 0
M  V30 625 H  154.4140 161.5535 151.2384 0
M  V30 626 H  154.5800 164.3909 151.5666 0
M  V30 627 H  154.4588 164.3190 148.9479 0
M  V30 628 H  154.4156 162.5934 149.1171 0
M  V30 629 H  156.4311 165.6473 150.0460 0
M  V30 630 H  156.5289 161.4288 149.1384 0
M  V30 631 H  158.9018 165.6802 150.1081 0
M  V30 632 H  158.9928 161.4715 149.1730 0
M  V30 633 H  160.8454 164.3759 150.0780 0
M  V30 634 H  152.0569 164.8625 153.6807 0
M  V30 635 H  152.1395 167.2160 155.3250 0
M  V30 636 H  153.7984 167.8559 153.2294 0
M  V30 637 H  153.7044 166.1517 152.9644 0
M  V30 638 H  154.4672 164.5593 154.8748 0
M  V30 639 H  155.0827 168.8250 154.9603 0
M  V30 640 H  156.1677 164.2654 156.6263 0
M  V30 641 H  156.7808 168.5347 156.7506 0
M  V30 642 H  157.6043 165.3460 158.1066 0
M  V30 643 H  149.6072 170.1683 155.0287 0
M  V30 644 H  149.6842 172.7597 156.2614 0
M  V30 645 H  150.7105 173.3401 153.8768 0
M  V30 646 H  150.8205 171.6149 153.7057 0
M  V30 647 H  151.5611 174.4024 156.1290 0
M  V30 648 H  152.8097 170.5398 154.6532 0
M  V30 649 H  153.5799 174.4952 157.5310 0
M  V30 650 H  154.8096 170.6739 156.0807 0
M  V30 651 H  155.1922 172.6380 157.5078 0
M  V30 652 H  150.8084 169.5028 163.8433 0
M  V30 653 H  150.0921 167.0560 162.5784 0
M  V30 654 H  152.0029 169.2894 161.7529 0
M  V30 655 H  150.3305 169.1319 161.2949 0
M  V30 656 H  150.1292 166.2449 160.4522 0
M  V30 657 H  153.2348 169.1743 159.7506 0
M  V30 658 H  150.8789 164.9751 158.4851 0
M  V30 659 H  153.9672 167.8960 157.7672 0
M  V30 660 H  152.8154 165.7865 157.1319 0
M  V30 661 H  153.3533 168.2364 163.6528 0
M  V30 662 H  154.7495 165.9327 162.7423 0
M  V30 663 H  156.5658 166.7773 164.2652 0
M  V30 664 H  155.4482 167.9048 164.9825 0
M  V30 665 H  155.1607 167.5234 161.2850 0
M  V30 666 H  157.2037 169.5799 164.5084 0
M  V30 667 H  155.9483 169.2262 159.7045 0
M  V30 668 H  157.9839 171.2891 162.8945 0
M  V30 669 H  157.3608 171.1110 160.4949 0
M  V30 670 H  152.1069 163.5911 163.4353 0
M  V30 671 H  151.8932 161.2804 161.7670 0
M  V30 672 H  153.9726 163.5269 161.8149 0
M  V30 673 H  152.4604 163.5940 160.9656 0
M  V30 674 H  154.6774 161.5872 160.3288 0
M  V30 675 H  153.4138 161.1888 158.2172 0
M  V30 676 H  152.4687 160.7219 159.6123 0
M  V30 677 H  152.1163 162.2360 158.7817 0
M  V30 678 H  155.1818 162.9689 158.3723 0
M  V30 679 H  153.9851 164.1641 158.8673 0
M  V30 680 H  155.4179 163.8898 159.8499 0
M  V30 681 H  154.5163 162.4033 163.9755 0
M  V30 682 H  156.2899 160.2133 163.6638 0
M  V30 683 H  155.7796 162.3060 165.7923 0
M  V30 684 H  156.9501 162.7174 163.5198 0
M  V30 685 H  158.2624 161.7374 164.1018 0
M  V30 686 H  157.7774 161.6445 167.0766 0
M  V30 687 H  156.5392 160.4390 167.1939 0
M  V30 688 H  157.9167 160.1661 166.1272 0
M  V30 689 H  158.7238 164.1502 164.3939 0
M  V30 690 H  157.2578 164.3447 165.3329 0
M  V30 691 H  158.6162 163.4211 165.9858 0
M  V30 692 H  153.8102 157.7831 162.9218 0
M  V30 693 H  154.4442 155.6914 161.0354 0
M  V30 694 H  156.4435 157.5190 162.4738 0
M  V30 695 H  155.3728 158.1314 161.2577 0
M  V30 696 H  155.8713 158.0335 158.9738 0
M  V30 697 H  158.0478 155.5345 161.7521 0
M  V30 698 H  157.5010 157.4551 157.2010 0
M  V30 699 H  159.6525 154.9506 159.9605 0
M  V30 700 H  159.3773 155.9319 157.6759 0
M  V30 701 H  155.3336 156.3319 164.4716 0
M  V30 702 H  157.1475 154.2387 164.8267 0
M  V30 703 H  156.8510 156.2265 166.3280 0
M  V30 704 H  157.0338 154.7071 167.1575 0
M  V30 705 H  154.5078 155.8956 166.6995 0
M  V30 706 H  156.6088 151.6448 163.2750 0
M  V30 707 H  158.8917 149.9321 162.6619 0
M  V30 708 H  160.0291 151.4493 164.2489 0
M  V30 709 H  158.5191 152.1394 164.7702 0
M  V30 710 H  158.1266 153.1376 162.5428 0
M  V30 711 H  159.4270 152.2237 161.8418 0
M  V30 712 H  161.7380 154.8081 162.4459 0
M  V30 713 H  161.2744 153.3528 161.5662 0
M  V30 714 H  165.7220 164.7377 148.9674 0
M  V30 715 H  164.0172 166.0302 150.9166 0
M  V30 716 H  165.6548 165.4017 152.5561 0
M  V30 717 H  166.8788 165.1091 151.3725 0
M  V30 718 H  165.7586 163.0168 152.3420 0
M  V30 719 H  165.7677 163.0774 150.5998 0
M  V30 720 H  162.2967 162.4199 150.5663 0
M  V30 721 H  163.8893 161.9042 150.0556 0
M  V30 722 H  163.1159 168.4160 149.1155 0
M  V30 723 H  160.6349 169.5027 149.8975 0
M  V30 724 H  162.5519 167.5531 151.2062 0
M  V30 725 H  161.1109 167.1708 150.3354 0
M  V30 726 H  158.8209 167.8843 151.4689 0
M  V30 727 H  162.6105 167.6793 153.5354 0
M  V30 728 H  157.6382 167.7732 153.6489 0
M  V30 729 H  161.4145 167.5216 155.7031 0
M  V30 730 H  158.9432 167.5760 155.7671 0
M  V30 731 H  163.8088 169.8058 151.5534 0
M  V30 732 H  162.9695 171.3132 153.7687 0
M  V30 733 H  165.3993 171.9144 153.9542 0
M  V30 734 H  165.1714 170.1985 153.6380 0
M  V30 735 H  165.6846 171.2796 152.3426 0
M  V30 736 H  160.0770 172.6563 151.9995 0
M  V30 737 H  157.9732 173.2603 153.7472 0
M  V30 738 H  160.8168 172.2331 154.1235 0
M  V30 739 H  159.3838 171.2696 153.9470 0
M  V30 740 H  157.4715 172.1494 155.9142 0
M  V30 741 H  161.7907 172.0291 156.2015 0
M  V30 742 H  157.3182 171.9662 158.3781 0
M  V30 743 H  161.6225 171.8409 158.6528 0
M  V30 744 H  159.3972 171.8074 159.7559 0
M  V30 745 H  153.7800 170.7091 147.5685 0
M  V30 746 H  155.5762 168.4818 147.9836 0
M  V30 747 H  153.8334 167.9170 149.8665 0
M  V30 748 H  153.0141 169.3709 149.4075 0
M  V30 749 H  156.8019 168.9321 149.6552 0
M  V30 750 H  153.1949 170.4869 151.4904 0
M  V30 751 H  158.1494 170.0617 151.3827 0
M  V30 752 H  154.5830 171.5620 153.2351 0
M  V30 753 H  157.0443 171.3146 153.2092 0
M  V30 754 H  160.7105 156.7087 143.0795 0
M  V30 755 H  162.6889 154.7937 143.8328 0
M  V30 756 H  160.5410 153.9080 145.2120 0
M  V30 757 H  159.8200 155.3874 144.6794 0
M  V30 758 H  163.0513 154.1065 146.1829 0
M  V30 759 H  160.0020 157.1715 146.2740 0
M  V30 760 H  164.0905 155.0950 148.2053 0
M  V30 761 H  161.0653 158.1579 148.2762 0
M  V30 762 H  163.1029 157.1303 149.2479 0
M  V30 763 H  163.5769 153.8973 140.3191 0
M  V30 764 H  166.1745 152.9795 139.8036 0
M  V30 765 H  164.8298 153.6068 142.4661 0
M  V30 766 H  165.5802 154.7904 141.4476 0
M  V30 767 H  167.8050 154.0165 141.8710 0
M  V30 768 H  167.2796 152.4717 142.4712 0
M  V30 769 H  166.2058 155.0550 145.3736 0
M  V30 770 H  165.4092 155.0955 143.8257 0
M  V30 771 H  163.7681 151.6317 142.1435 0
M  V30 772 H  163.7144 149.6811 143.2578 0
M  V30 773 H  165.4142 149.4464 142.9376 0
M  V30 774 H  167.1276 148.9470 139.5690 0
M  V30 775 H  169.6285 147.5183 139.4124 0
M  V30 776 H  169.4503 147.8649 142.0313 0
M  V30 777 H  168.1007 148.8850 141.6530 0
M  V30 778 H  171.7219 148.2929 140.7516 0
M  V30 779 H  168.5651 151.2029 141.1701 0
M  V30 780 H  173.3197 150.1301 140.3676 0
M  V30 781 H  170.1850 152.9966 140.8041 0
M  V30 782 H  172.5558 152.4695 140.3816 0
M  V30 783 H  174.1305 152.7493 146.5381 0
M  V30 784 H  172.9558 154.7272 148.2253 0
M  V30 785 H  175.1214 152.6420 148.5538 0
M  V30 786 H  175.1749 153.0184 151.0148 0
M  V30 787 H  175.9147 154.3220 150.1394 0
M  V30 788 H  174.2991 154.5226 150.8084 0
M  V30 789 H  173.4507 151.4732 149.8784 0
M  V30 790 H  172.3877 152.8771 149.8906 0
M  V30 791 H  172.6730 151.9829 148.4063 0
M  V30 792 H  173.4636 157.4199 145.7100 0
M  V30 793 H  171.7191 159.6801 145.5883 0
M  V30 794 H  171.8203 157.1829 147.3628 0
M  V30 795 H  171.1095 157.3499 145.7655 0
M  V30 796 H  169.5082 159.0924 146.8036 0
M  V30 797 H  170.0622 158.5379 148.3672 0
M  V30 798 H  168.5924 155.1862 146.5949 0
M  V30 799 H  170.2069 155.7979 146.3691 0
M  V30 800 H  174.2594 159.0640 163.6615 0
M  V30 801 H  173.1668 157.2197 165.4840 0
M  V30 802 H  171.4657 158.9642 165.8864 0
M  V30 803 H  173.0221 159.7440 165.6584 0
M  V30 804 H  171.8389 159.7491 164.3593 0
M  V30 805 H  172.0791 158.0329 162.1816 0
M  V30 806 H  170.4163 157.1391 160.8350 0
M  V30 807 H  169.6057 156.4927 162.2481 0
M  V30 808 H  170.8852 154.0577 164.4327 0
M  V30 809 H  169.0656 152.4665 165.8311 0
M  V30 810 H  168.6161 154.3496 163.4591 0
M  V30 811 H  168.7190 154.8328 165.1216 0
M  V30 812 H  166.4873 153.0517 163.9782 0
M  V30 813 H  166.3751 154.7661 164.2599 0
M  V30 814 H  169.6116 152.4611 162.2468 0
M  V30 815 H  167.7854 150.2418 161.8857 0
M  V30 816 H  169.5065 150.3084 159.6184 0
M  V30 817 H  169.4602 151.9566 160.1496 0
M  V30 818 H  167.6715 151.5913 158.5617 0
M  V30 819 H  167.0052 151.8813 160.1399 0
M  V30 820 H  166.9896 147.7150 158.0410 0
M  V30 821 H  167.6273 149.1886 157.3107 0
M  V30 822 H  168.4866 148.4227 158.6534 0
M  V30 823 H  171.8262 158.3502 170.7522 0
M  V30 824 H  169.5663 159.5349 169.4938 0
M  V30 825 H  168.4917 158.9165 171.8151 0
M  V30 826 H  170.0593 158.3537 172.2876 0
M  V30 827 H  168.8775 156.4143 171.5435 0
M  V30 828 H  169.9901 156.7595 170.2384 0
M  V30 829 H  166.9488 155.9966 168.4461 0
M  V30 830 H  168.2052 155.1986 169.3561 0
M  V30 831 H  172.5579 162.4621 170.9914 0
M  V30 832 H  173.3180 165.1081 170.6908 0
M  V30 833 H  173.4351 162.8797 168.6078 0
M  V30 834 H  174.6098 163.1590 169.8576 0
M  V30 835 H  174.0082 164.9892 167.4753 0
M  V30 836 H  175.4176 164.0338 167.7147 0
M  V30 837 H  177.3002 165.9432 170.6140 0
M  V30 838 H  176.1052 164.6810 170.9229 0
M  V30 839 H  177.2702 164.4937 169.6057 0
M  V30 840 H  170.5674 163.5468 169.0575 0
M  V30 841 H  170.0876 165.5026 167.0337 0
M  V30 842 H  168.1735 163.7150 168.6045 0
M  V30 843 H  168.9448 163.3196 167.0936 0
M  V30 844 H  167.7065 165.2266 165.9825 0
M  V30 845 H  166.8576 165.5337 167.4733 0
M  V30 846 H  164.6410 162.3187 167.9234 0
M  V30 847 H  166.2536 162.5019 168.5873 0
M  V30 848 H  165.1222 163.8643 168.6402 0
M  V30 849 H  168.8564 165.2604 170.3615 0
M  V30 850 H  167.3046 167.6533 170.3802 0
M  V30 851 H  167.3060 167.2623 172.8518 0
M  V30 852 H  168.6011 166.1125 172.6839 0
M  V30 853 H  168.1991 163.8887 171.5017 0
M  V30 854 H  164.9869 166.5897 172.5132 0
M  V30 855 H  166.5757 162.0936 171.1044 0
M  V30 856 H  163.3547 164.7526 172.1621 0
M  V30 857 H  164.3291 161.4622 171.2593 0
M  V30 858 H  169.4607 169.4381 168.1353 0
M  V30 859 H  168.3186 171.6315 166.7302 0
M  V30 860 H  166.5402 171.2636 168.7704 0
M  V30 861 H  167.4248 169.7979 168.9727 0
M  V30 862 H  167.8639 168.6013 166.3922 0
M  V30 863 H  164.5445 171.0678 167.6559 0
M  V30 864 H  166.3917 167.4666 164.7623 0
M  V30 865 H  163.0936 169.9551 166.0042 0
M  V30 866 H  163.0173 168.4409 164.2257 0
M  V30 867 H  168.7439 175.6240 158.6884 0
M  V30 868 H  169.8421 173.3434 159.9399 0
M  V30 869 H  167.2038 174.8399 160.2525 0
M  V30 870 H  168.6299 174.9992 161.2264 0
M  V30 871 H  169.3184 172.9888 162.7409 0
M  V30 872 H  165.4824 173.2592 160.7708 0
M  V30 873 H  168.3810 171.3305 164.3274 0
M  V30 874 H  164.5691 171.5667 162.3327 0
M  V30 875 H  166.0122 170.6147 164.1138 0
M  V30 876 H  166.7334 173.6292 158.1595 0
M  V30 877 H  165.9053 170.9618 158.4708 0
M  V30 878 H  164.3793 171.4730 156.5127 0
M  V30 879 H  165.2334 172.9725 156.2335 0
M  V30 880 H  164.5091 173.7243 158.1781 0
M  V30 881 H  167.8927 167.9692 157.7704 0
M  V30 882 H  167.0376 165.2270 158.0015 0
M  V30 883 H  165.5733 165.7664 156.0854 0
M  V30 884 H  166.4630 167.2193 155.7515 0
M  V30 885 H  165.8569 166.7143 159.3691 0
M  V30 886 H  164.1530 168.1982 155.6748 0
M  V30 887 H  164.2823 168.1071 160.6471 0
M  V30 888 H  162.5511 169.5705 156.9847 0
M  V30 889 H  162.6281 169.5451 159.4670 0
M  V30 890 H  170.1501 163.7667 158.3097 0
M  V30 891 H  170.2122 161.1229 159.4291 0
M  V30 892 H  167.6445 161.5055 159.3816 0
M  V30 893 H  167.9683 163.0360 158.6183 0
M  V30 894 H  169.4764 163.5866 160.6556 0
M  V30 895 H  168.8808 162.1235 161.3925 0
M  V30 896 H  167.0995 164.8861 163.4958 0
M  V30 897 H  167.9830 163.3573 163.5640 0
M  V30 898 H  168.7676 164.8041 162.9151 0
M  V30 899 H  169.1234 162.3451 156.2236 0
M  V30 900 H  168.1252 159.8803 155.2012 0
M  V30 901 H  168.3668 161.0156 152.9832 0
M  V30 902 H  167.6286 162.0877 154.1631 0
M  V30 903 H  169.3197 162.2939 153.7198 0
M  V30 904 H  170.0419 157.8208 157.0777 0
M  V30 905 H  169.0258 155.2348 157.4548 0
M  V30 906 H  168.2027 157.5082 155.5939 0
M  V30 907 H  167.5964 157.1864 157.1803 0
M  V30 908 H  166.6311 154.9949 156.2508 0
M  V30 909 H  167.1419 155.4945 154.6619 0
M  V30 910 H  164.1188 157.2027 154.1300 0
M  V30 911 H  165.4188 156.2313 153.4852 0
M  V30 912 H  170.0747 156.6642 154.3254 0
M  V30 913 H  169.7279 154.2592 152.8391 0
M  V30 914 H  171.2283 156.8521 152.3061 0
M  V30 915 H  171.0838 156.3225 149.8629 0
M  V30 916 H  172.1598 155.2424 150.7050 0
M  V30 917 H  170.5462 154.6894 150.2529 0
M  V30 918 H  169.2425 157.4844 150.9774 0
M  V30 919 H  168.4699 155.9474 151.3464 0
M  V30 920 H  168.7518 157.1259 152.6187 0
M  V30 921 H  171.0301 151.5227 154.5709 0
M  V30 922 H  169.9484 148.8493 154.4006 0
M  V30 923 H  169.0328 149.7706 152.2445 0
M  V30 924 H  170.0747 151.1554 152.3621 0
M  V30 925 H  168.5505 150.2540 155.5957 0
M  V30 926 H  167.9154 152.3546 151.8743 0
M  V30 927 H  166.6467 151.4640 156.5966 0
M  V30 928 H  166.0129 153.5652 152.8956 0
M  V30 929 H  165.3626 153.1143 155.2562 0
M  V30 930 H  182.9421 145.3735 152.8069 0
M  V30 931 H  185.2151 144.1136 151.6934 0
M  V30 932 H  185.8345 143.6661 154.0423 0
M  V30 933 H  185.2401 145.3094 153.8549 0
M  V30 934 H  184.2151 144.0796 154.5822 0
M  V30 935 Cl 158.0519 160.9378 158.5670 0
M  V30 936 C  159.5397 160.0575 158.4423 0
M  V30 937 C  160.2915 160.0293 157.2355 0
M  V30 938 N  159.8666 160.7895 156.1323 0
M  V30 939 C  159.9590 162.2349 156.2587 0
M  V30 940 C  158.8796 162.8971 155.3921 0
M  V30 941 N  158.9356 162.4310 153.9762 0 CHG=1
M  V30 942 C  157.8654 163.0072 153.1177 0
M  V30 943 C  157.7705 164.5390 153.1799 0
M  V30 944 C  158.9668 160.9434 153.8596 0
M  V30 945 C  160.0173 160.2848 154.7775 0
M  V30 946 C  161.4611 159.2318 157.1651 0
M  V30 947 C  161.8593 158.4841 158.2904 0
M  V30 948 N  162.9080 157.6139 158.5677 0
M  V30 949 C  162.7369 157.1640 159.8350 0
M  V30 950 C  163.6429 156.1579 160.4993 0
M  V30 951 C  164.8447 155.4920 159.7626 0 CFG=1
M  V30 952 C  165.9027 156.5755 159.4545 0
M  V30 953 C  165.5318 154.4249 160.6757 0
M  V30 954 C  164.7028 153.1375 160.8839 0
M  V30 955 C  164.3575 152.5123 159.5229 0 CFG=1
M  V30 956 N  163.7077 151.2075 159.6261 0
M  V30 957 C  162.4140 150.9734 160.0792 0
M  V30 958 O  162.0710 149.6592 160.0309 0
M  V30 959 C  162.9214 148.6351 159.5302 0
M  V30 960 O  161.6337 151.8314 160.4809 0
M  V30 961 C  163.5833 153.5089 158.6570 0
M  V30 962 C  164.4191 154.7773 158.4445 0
M  V30 963 O  163.4146 155.8722 161.6771 0
M  V30 964 N  161.6778 157.6913 160.4558 0
M  V30 965 C  161.1180 158.5172 159.5025 0
M  V30 966 C  159.9633 159.3212 159.5646 0
M  V30 967 H  165.2963 152.3087 159.0046 0
M  V30 968 H  159.8591 162.5561 157.2960 0
M  V30 969 H  160.9500 162.5545 155.9325 0
M  V30 970 H  159.0201 163.9761 155.4495 0
M  V30 971 H  157.8935 162.6786 155.8049 0
M  V30 972 H  158.0496 162.7120 152.0824 0
M  V30 973 H  156.9028 162.5759 153.3906 0
M  V30 974 H  157.0173 164.9026 152.4828 0
M  V30 975 H  157.4675 164.9039 154.1584 0
M  V30 976 H  158.7186 165.0078 152.9163 0
M  V30 977 H  159.1546 160.6583 152.8241 0
M  V30 978 H  157.9833 160.5474 154.1171 0
M  V30 979 H  161.0242 160.5075 154.4215 0
M  V30 980 H  159.8982 159.2003 154.7638 0
M  V30 981 H  162.0559 159.1922 156.2656 0
M  V30 982 H  163.6633 157.3433 157.9436 0
M  V30 983 H  166.7348 156.1634 158.8824 0
M  V30 984 H  165.5066 157.4133 158.8858 0
M  V30 985 H  166.3205 156.9890 160.3738 0
M  V30 986 H  165.7845 154.8514 161.6483 0
M  V30 987 H  166.4908 154.1445 160.2361 0
M  V30 988 H  163.7958 153.3407 161.4526 0
M  V30 989 H  165.2794 152.4341 161.4840 0
M  V30 990 H  164.2459 150.3949 159.3608 0
M  V30 991 H  162.4019 147.6802 159.5772 0
M  V30 992 H  163.8326 148.5512 160.1243 0
M  V30 993 H  163.1905 148.8192 158.4898 0
M  V30 994 H  163.3493 153.0580 157.6914 0
M  V30 995 H  162.6297 153.7703 159.1148 0
M  V30 996 H  165.3120 154.4973 157.8866 0
M  V30 997 H  163.8709 155.4288 157.7711 0
M  V30 998 H  159.3782 159.3329 160.4721 0
M  V30 999 H  159.8174 162.7645 153.6122 0
M  V30 1000 H  161.3500 162.3481 172.6297 0
M  V30 1001 H  158.2512 163.4894 170.7020 0
M  V30 1002 H  159.9913 167.2713 173.1582 0
M  V30 1003 H  156.7493 169.6226 170.1478 0
M  V30 1004 H  160.1757 172.9984 170.4612 0
M  V30 1005 H  157.7334 173.9119 167.9153 0
M  V30 1006 H  158.7744 151.0234 174.6588 0
M  V30 1007 H  155.2982 152.0168 171.0543 0
M  V30 1008 H  156.0358 156.3993 173.2664 0
M  V30 1009 H  153.9005 156.6775 170.3408 0
M  V30 1010 H  155.6588 148.3168 153.7887 0
M  V30 1011 H  158.4552 148.8549 156.1527 0
M  V30 1012 H  158.4421 143.8646 154.8336 0
M  V30 1013 H  163.1468 145.1363 156.1713 0
M  V30 1014 H  164.9671 141.4232 155.1028 0
M  V30 1015 H  166.4032 138.9952 153.0383 0
M  V30 1016 H  156.9755 144.5045 146.3585 0
M  V30 1017 H  157.1512 149.2804 144.5474 0
M  V30 1018 H  156.3983 150.0392 149.4011 0
M  V30 1019 H  157.4704 153.0535 147.6048 0
M  V30 1020 H  155.8650 156.0886 151.6527 0
M  V30 1021 H  154.9689 158.5574 149.1112 0
M  V30 1022 H  152.2412 159.2929 152.9660 0
M  V30 1023 H  151.7967 163.5367 150.5408 0
M  V30 1024 H  151.3772 165.2068 155.0951 0
M  V30 1025 H  150.9747 167.7916 152.5189 0
M  V30 1026 H  149.5339 170.6613 156.5622 0
M  V30 1027 H  147.6743 172.6055 153.9365 0
M  V30 1028 H  149.7481 168.3597 164.2255 0
M  V30 1029 H  153.9005 165.6235 165.7050 0
M  V30 1030 H  150.9851 162.4414 163.3178 0
M  V30 1031 H  154.1616 159.6080 165.8121 0
M  V30 1032 H  152.8924 156.8320 162.0119 0
M  V30 1033 H  154.3210 153.1324 165.2008 0
M  V30 1034 H  156.9991 150.7919 161.9691 0
M  V30 1035 H  157.3337 149.2793 165.1970 0
M  V30 1036 H  164.1510 164.9927 149.0451 0
M  V30 1037 H  166.4577 167.7807 150.1433 0
M  V30 1038 H  162.1842 169.5204 148.4050 0
M  V30 1039 H  163.6520 173.2018 151.4014 0
M  V30 1040 H  158.6232 173.3123 151.7130 0
M  V30 1041 H  160.3574 175.1406 154.3880 0
M  V30 1042 H  155.2303 170.3679 146.9817 0
M  V30 1043 H  152.8245 167.6300 146.9008 0
M  V30 1044 H  162.2742 156.5735 142.7025 0
M  V30 1045 H  160.3684 153.5095 142.2301 0
M  V30 1046 H  164.2683 153.4195 138.9374 0
M  V30 1047 H  163.4643 148.7354 140.6120 0
M  V30 1048 H  168.1392 148.6530 138.3465 0
M  V30 1049 H  167.3386 145.8924 140.6518 0
M  V30 1050 H  172.7812 153.6298 146.3972 0
M  V30 1051 H  175.8813 155.4138 147.4290 0
M  V30 1052 H  173.3598 158.6421 144.6638 0
M  V30 1053 H  173.3785 159.5220 148.2247 0
M  V30 1054 H  174.8110 157.6466 164.1845 0
M  V30 1055 H  172.1380 155.0160 161.2203 0
M  V30 1056 H  171.1222 152.9246 165.5546 0
M  V30 1057 H  170.6913 149.3872 162.2238 0
M  V30 1058 H  171.6169 158.9360 169.2668 0
M  V30 1059 H  170.5371 161.2240 171.9076 0
M  V30 1060 H  172.2912 163.7403 171.9276 0
M  V30 1061 H  170.2441 168.0185 171.3235 0
M  V30 1062 H  169.9987 170.2747 166.8654 0
M  V30 1063 H  168.9951 172.4155 169.6529 0
M  V30 1064 H  170.1588 174.8776 158.4800 0
M  V30 1065 H  167.4619 171.2910 155.7990 0
M  V30 1066 H  168.0796 166.8794 158.9424 0
M  V30 1067 H  168.9792 165.7817 155.6564 0
M  V30 1068 H  171.3551 162.8631 158.8746 0
M  V30 1069 H  171.1643 160.2671 154.6211 0
M  V30 1070 H  170.5443 156.6112 158.0229 0
M  V30 1071 H  172.6284 154.5864 153.8476 0
M  V30 1072 H  170.8323 150.3793 155.6905 0
M  V30 1073 H  172.4472 149.3838 152.7076 0
M  V30 1074 H  183.5845 145.4225 151.3244 0
M  V30 1075 H  183.1716 142.0027 152.7122 0
M  V30 END ATOM
M  V30 BEGIN BOND
M  V30 1 1 1 2
M  V30 2 1 1 484
M  V30 3 1 1 1000
M  V30 4 1 2 3
M  V30 5 1 2 5
M  V30 6 1 2 485
M  V30 7 2 3 4
M  V30 8 1 3 1001
M  V30 9 1 5 6
M  V30 10 1 5 486
M  V30 11 1 5 487
M  V30 12 1 6 7
M  V30 13 1 6 8
M  V30 14 1 6 488
M  V30 15 1 7 489
M  V30 16 1 7 490
M  V30 17 1 7 491
M  V30 18 1 8 492
M  V30 19 1 8 493
M  V30 20 1 8 494
M  V30 21 1 9 10
M  V30 22 1 9 495
M  V30 23 1 9 1002
M  V30 24 1 10 11
M  V30 25 1 10 13
M  V30 26 1 10 496
M  V30 27 2 11 12
M  V30 28 1 11 17
M  V30 29 1 13 14
M  V30 30 1 13 497
M  V30 31 1 13 498
M  V30 32 1 14 15
M  V30 33 1 14 499
M  V30 34 1 14 500
M  V30 35 1 15 16
M  V30 36 1 16 501
M  V30 37 1 16 502
M  V30 38 1 16 503
M  V30 39 1 17 18
M  V30 40 1 17 504
M  V30 41 1 18 19
M  V30 42 1 18 21
M  V30 43 1 18 505
M  V30 44 2 19 20
M  V30 45 1 19 1003
M  V30 46 1 21 22
M  V30 47 1 21 506
M  V30 48 1 21 507
M  V30 49 1 22 23
M  V30 50 1 22 508
M  V30 51 1 22 509
M  V30 52 1 23 24
M  V30 53 1 24 510
M  V30 54 1 24 511
M  V30 55 1 24 512
M  V30 56 1 25 26
M  V30 57 1 25 513
M  V30 58 1 25 1004
M  V30 59 1 26 27
M  V30 60 1 26 29
M  V30 61 1 26 514
M  V30 62 2 27 28
M  V30 63 1 27 1005
M  V30 64 1 29 30
M  V30 65 1 29 515
M  V30 66 1 29 516
M  V30 67 2 30 31
M  V30 68 1 30 32
M  V30 69 1 31 33
M  V30 70 1 31 517
M  V30 71 2 32 34
M  V30 72 1 32 518
M  V30 73 2 33 35
M  V30 74 1 33 519
M  V30 75 1 34 35
M  V30 76 1 34 520
M  V30 77 1 35 521
M  V30 78 1 36 37
M  V30 79 1 36 522
M  V30 80 1 36 1006
M  V30 81 1 37 38
M  V30 82 1 37 40
M  V30 83 1 37 523
M  V30 84 2 38 39
M  V30 85 1 38 45
M  V30 86 1 40 41
M  V30 87 1 40 524
M  V30 88 1 40 525
M  V30 89 1 41 42
M  V30 90 1 41 526
M  V30 91 1 41 527
M  V30 92 2 42 43
M  V30 93 1 42 44
M  V30 94 1 44 528
M  V30 95 1 44 529
M  V30 96 1 45 46
M  V30 97 1 45 530
M  V30 98 1 46 47
M  V30 99 1 46 49
M  V30 100 1 46 531
M  V30 101 2 47 48
M  V30 102 1 47 1007
M  V30 103 1 49 50
M  V30 104 1 49 532
M  V30 105 1 49 533
M  V30 106 1 50 534
M  V30 107 1 51 52
M  V30 108 1 51 535
M  V30 109 1 51 1008
M  V30 110 1 52 53
M  V30 111 1 52 55
M  V30 112 1 52 536
M  V30 113 2 53 54
M  V30 114 1 53 1009
M  V30 115 1 55 56
M  V30 116 1 55 57
M  V30 117 1 55 537
M  V30 118 1 56 538
M  V30 119 1 57 539
M  V30 120 1 57 540
M  V30 121 1 57 541
M  V30 122 1 58 59
M  V30 123 1 58 542
M  V30 124 1 58 1010
M  V30 125 1 59 60
M  V30 126 1 59 62
M  V30 127 1 59 543
M  V30 128 2 60 61
M  V30 129 1 60 1011
M  V30 130 1 62 63
M  V30 131 1 62 544
M  V30 132 1 62 545
M  V30 133 2 63 64
M  V30 134 1 63 65
M  V30 135 1 64 66
M  V30 136 1 64 546
M  V30 137 2 65 67
M  V30 138 1 65 68
M  V30 139 1 66 67
M  V30 140 1 66 547
M  V30 141 1 67 69
M  V30 142 2 68 70
M  V30 143 1 68 548
M  V30 144 2 69 71
M  V30 145 1 69 549
M  V30 146 1 70 71
M  V30 147 1 70 550
M  V30 148 1 71 551
M  V30 149 1 72 73
M  V30 150 1 72 552
M  V30 151 1 72 1012
M  V30 152 1 73 74
M  V30 153 1 73 76
M  V30 154 1 73 553
M  V30 155 2 74 75
M  V30 156 1 74 80
M  V30 157 1 76 77
M  V30 158 1 76 78
M  V30 159 1 76 554
M  V30 160 1 77 79
M  V30 161 1 77 555
M  V30 162 1 77 556
M  V30 163 1 78 557
M  V30 164 1 78 558
M  V30 165 1 78 559
M  V30 166 1 79 560
M  V30 167 1 79 561
M  V30 168 1 79 562
M  V30 169 1 80 81
M  V30 170 1 80 563
M  V30 171 1 81 82
M  V30 172 1 81 84
M  V30 173 1 81 564
M  V30 174 2 82 83
M  V30 175 1 82 1013
M  V30 176 1 84 85
M  V30 177 1 84 565
M  V30 178 1 84 566
M  V30 179 1 85 86
M  V30 180 1 85 87
M  V30 181 1 85 567
M  V30 182 1 86 568
M  V30 183 1 86 569
M  V30 184 1 86 570
M  V30 185 1 87 571
M  V30 186 1 87 572
M  V30 187 1 87 573
M  V30 188 1 88 89
M  V30 189 1 88 574
M  V30 190 1 88 1014
M  V30 191 1 89 90
M  V30 192 1 89 92
M  V30 193 1 89 575
M  V30 194 2 90 91
M  V30 195 1 90 1015
M  V30 196 1 92 93
M  V30 197 1 92 576
M  V30 198 1 92 577
M  V30 199 2 93 94
M  V30 200 1 93 95
M  V30 201 1 94 96
M  V30 202 1 94 578
M  V30 203 2 95 97
M  V30 204 1 95 579
M  V30 205 2 96 98
M  V30 206 1 96 580
M  V30 207 1 97 98
M  V30 208 1 97 581
M  V30 209 1 98 582
M  V30 210 1 99 100
M  V30 211 1 99 583
M  V30 212 1 99 1016
M  V30 213 1 100 101
M  V30 214 1 100 103
M  V30 215 1 100 584
M  V30 216 2 101 102
M  V30 217 1 101 104
M  V30 218 1 103 585
M  V30 219 1 103 586
M  V30 220 1 103 587
M  V30 221 1 104 105
M  V30 222 1 104 588
M  V30 223 1 105 106
M  V30 224 1 105 108
M  V30 225 1 105 589
M  V30 226 2 106 107
M  V30 227 1 106 1017
M  V30 228 1 108 109
M  V30 229 1 108 590
M  V30 230 1 108 591
M  V30 231 2 109 110
M  V30 232 1 109 111
M  V30 233 1 111 592
M  V30 234 1 111 593
M  V30 235 1 112 113
M  V30 236 1 112 594
M  V30 237 1 112 1018
M  V30 238 1 113 114
M  V30 239 1 113 116
M  V30 240 1 113 595
M  V30 241 2 114 115
M  V30 242 1 114 1019
M  V30 243 1 116 117
M  V30 244 1 116 118
M  V30 245 1 116 596
M  V30 246 1 117 119
M  V30 247 1 117 597
M  V30 248 1 117 598
M  V30 249 1 118 599
M  V30 250 1 118 600
M  V30 251 1 118 601
M  V30 252 1 119 602
M  V30 253 1 119 603
M  V30 254 1 119 604
M  V30 255 1 120 121
M  V30 256 1 120 605
M  V30 257 1 120 1020
M  V30 258 1 121 122
M  V30 259 1 121 124
M  V30 260 1 121 606
M  V30 261 2 122 123
M  V30 262 1 122 1021
M  V30 263 1 124 125
M  V30 264 1 124 607
M  V30 265 1 124 608
M  V30 266 2 125 126
M  V30 267 1 125 127
M  V30 268 1 126 128
M  V30 269 1 126 609
M  V30 270 2 127 129
M  V30 271 1 127 610
M  V30 272 2 128 130
M  V30 273 1 128 611
M  V30 274 1 129 130
M  V30 275 1 129 612
M  V30 276 1 130 613
M  V30 277 1 131 132
M  V30 278 1 131 614
M  V30 279 1 131 1022
M  V30 280 1 132 133
M  V30 281 1 132 135
M  V30 282 1 132 615
M  V30 283 2 133 134
M  V30 284 1 133 139
M  V30 285 1 135 136
M  V30 286 1 135 137
M  V30 287 1 135 616
M  V30 288 1 136 138
M  V30 289 1 136 617
M  V30 290 1 136 618
M  V30 291 1 137 619
M  V30 292 1 137 620
M  V30 293 1 137 621
M  V30 294 1 138 622
M  V30 295 1 138 623
M  V30 296 1 138 624
M  V30 297 1 139 140
M  V30 298 1 139 625
M  V30 299 1 140 141
M  V30 300 1 140 143
M  V30 301 1 140 626
M  V30 302 2 141 142
M  V30 303 1 141 1023
M  V30 304 1 143 144
M  V30 305 1 143 627
M  V30 306 1 143 628
M  V30 307 2 144 145
M  V30 308 1 144 146
M  V30 309 1 145 147
M  V30 310 1 145 629
M  V30 311 2 146 148
M  V30 312 1 146 630
M  V30 313 2 147 149
M  V30 314 1 147 631
M  V30 315 1 148 149
M  V30 316 1 148 632
M  V30 317 1 149 150
M  V30 318 1 150 633
M  V30 319 1 151 152
M  V30 320 1 151 634
M  V30 321 1 151 1024
M  V30 322 1 152 153
M  V30 323 1 152 155
M  V30 324 1 152 635
M  V30 325 2 153 154
M  V30 326 1 153 1025
M  V30 327 1 155 156
M  V30 328 1 155 636
M  V30 329 1 155 637
M  V30 330 2 156 157
M  V30 331 1 156 158
M  V30 332 1 157 159
M  V30 333 1 157 638
M  V30 334 2 158 160
M  V30 335 1 158 639
M  V30 336 2 159 161
M  V30 337 1 159 640
M  V30 338 1 160 161
M  V30 339 1 160 641
M  V30 340 1 161 162
M  V30 341 1 162 642
M  V30 342 1 163 164
M  V30 343 1 163 643
M  V30 344 1 163 1026
M  V30 345 1 164 165
M  V30 346 1 164 167
M  V30 347 1 164 644
M  V30 348 2 165 166
M  V30 349 1 165 1027
M  V30 350 1 167 168
M  V30 351 1 167 645
M  V30 352 1 167 646
M  V30 353 2 168 169
M  V30 354 1 168 170
M  V30 355 1 169 171
M  V30 356 1 169 647
M  V30 357 2 170 172
M  V30 358 1 170 648
M  V30 359 2 171 173
M  V30 360 1 171 649
M  V30 361 1 172 173
M  V30 362 1 172 650
M  V30 363 1 173 651
M  V30 364 1 174 175
M  V30 365 1 174 652
M  V30 366 1 174 1028
M  V30 367 1 175 176
M  V30 368 1 175 178
M  V30 369 1 175 653
M  V30 370 2 176 177
M  V30 371 1 176 185
M  V30 372 1 178 179
M  V30 373 1 178 654
M  V30 374 1 178 655
M  V30 375 2 179 180
M  V30 376 1 179 181
M  V30 377 1 180 182
M  V30 378 1 180 656
M  V30 379 2 181 183
M  V30 380 1 181 657
M  V30 381 2 182 184
M  V30 382 1 182 658
M  V30 383 1 183 184
M  V30 384 1 183 659
M  V30 385 1 184 660
M  V30 386 1 185 186
M  V30 387 1 185 661
M  V30 388 1 186 187
M  V30 389 1 186 189
M  V30 390 1 186 662
M  V30 391 2 187 188
M  V30 392 1 187 1029
M  V30 393 1 189 190
M  V30 394 1 189 663
M  V30 395 1 189 664
M  V30 396 2 190 191
M  V30 397 1 190 192
M  V30 398 1 191 193
M  V30 399 1 191 665
M  V30 400 2 192 194
M  V30 401 1 192 666
M  V30 402 2 193 195
M  V30 403 1 193 667
M  V30 404 1 194 195
M  V30 405 1 194 668
M  V30 406 1 195 669
M  V30 407 1 196 197
M  V30 408 1 196 670
M  V30 409 1 196 1030
M  V30 410 1 197 198
M  V30 411 1 197 200
M  V30 412 1 197 671
M  V30 413 2 198 199
M  V30 414 1 198 204
M  V30 415 1 200 201
M  V30 416 1 200 672
M  V30 417 1 200 673
M  V30 418 1 201 202
M  V30 419 1 201 203
M  V30 420 1 201 674
M  V30 421 1 202 675
M  V30 422 1 202 676
M  V30 423 1 202 677
M  V30 424 1 203 678
M  V30 425 1 203 679
M  V30 426 1 203 680
M  V30 427 1 204 205
M  V30 428 1 204 681
M  V30 429 1 205 206
M  V30 430 1 205 208
M  V30 431 1 205 682
M  V30 432 2 206 207
M  V30 433 1 206 1031
M  V30 434 1 208 209
M  V30 435 1 208 210
M  V30 436 1 208 683
M  V30 437 1 209 211
M  V30 438 1 209 684
M  V30 439 1 209 685
M  V30 440 1 210 686
M  V30 441 1 210 687
M  V30 442 1 210 688
M  V30 443 1 211 689
M  V30 444 1 211 690
M  V30 445 1 211 691
M  V30 446 1 212 213
M  V30 447 1 212 692
M  V30 448 1 212 1032
M  V30 449 1 213 214
M  V30 450 1 213 216
M  V30 451 1 213 693
M  V30 452 2 214 215
M  V30 453 1 214 223
M  V30 454 1 216 217
M  V30 455 1 216 694
M  V30 456 1 216 695
M  V30 457 2 217 218
M  V30 458 1 217 219
M  V30 459 1 218 220
M  V30 460 1 218 696
M  V30 461 2 219 221
M  V30 462 1 219 697
M  V30 463 2 220 222
M  V30 464 1 220 698
M  V30 465 1 221 222
M  V30 466 1 221 699
M  V30 467 1 222 700
M  V30 468 1 223 224
M  V30 469 1 223 701
M  V30 470 1 224 225
M  V30 471 1 224 227
M  V30 472 1 224 702
M  V30 473 2 225 226
M  V30 474 1 225 1033
M  V30 475 1 227 228
M  V30 476 1 227 703
M  V30 477 1 227 704
M  V30 478 1 228 705
M  V30 479 1 229 230
M  V30 480 1 229 706
M  V30 481 1 229 1034
M  V30 482 1 230 231
M  V30 483 1 230 233
M  V30 484 1 230 707
M  V30 485 2 231 232
M  V30 486 1 231 1035
M  V30 487 1 233 234
M  V30 488 1 233 708
M  V30 489 1 233 709
M  V30 490 1 234 235
M  V30 491 1 234 710
M  V30 492 1 234 711
M  V30 493 2 235 236
M  V30 494 1 235 237
M  V30 495 1 237 712
M  V30 496 1 237 713
M  V30 497 1 238 239
M  V30 498 1 238 714
M  V30 499 1 238 1036
M  V30 500 1 239 240
M  V30 501 1 239 242
M  V30 502 1 239 715
M  V30 503 2 240 241
M  V30 504 1 240 1037
M  V30 505 1 242 243
M  V30 506 1 242 716
M  V30 507 1 242 717
M  V30 508 1 243 244
M  V30 509 1 243 718
M  V30 510 1 243 719
M  V30 511 2 244 245
M  V30 512 1 244 246
M  V30 513 1 246 720
M  V30 514 1 246 721
M  V30 515 1 247 248
M  V30 516 1 247 722
M  V30 517 1 247 1038
M  V30 518 1 248 249
M  V30 519 1 248 251
M  V30 520 1 248 723
M  V30 521 2 249 250
M  V30 522 1 249 258
M  V30 523 1 251 252
M  V30 524 1 251 724
M  V30 525 1 251 725
M  V30 526 2 252 253
M  V30 527 1 252 254
M  V30 528 1 253 255
M  V30 529 1 253 726
M  V30 530 2 254 256
M  V30 531 1 254 727
M  V30 532 2 255 257
M  V30 533 1 255 728
M  V30 534 1 256 257
M  V30 535 1 256 729
M  V30 536 1 257 730
M  V30 537 1 258 259
M  V30 538 1 258 731
M  V30 539 1 259 260
M  V30 540 1 259 262
M  V30 541 1 259 732
M  V30 542 2 260 261
M  V30 543 1 260 1039
M  V30 544 1 262 733
M  V30 545 1 262 734
M  V30 546 1 262 735
M  V30 547 1 263 264
M  V30 548 1 263 736
M  V30 549 1 263 1040
M  V30 550 1 264 265
M  V30 551 1 264 267
M  V30 552 1 264 737
M  V30 553 2 265 266
M  V30 554 1 265 1041
M  V30 555 1 267 268
M  V30 556 1 267 738
M  V30 557 1 267 739
M  V30 558 2 268 269
M  V30 559 1 268 270
M  V30 560 1 269 271
M  V30 561 1 269 740
M  V30 562 2 270 272
M  V30 563 1 270 741
M  V30 564 2 271 273
M  V30 565 1 271 742
M  V30 566 1 272 273
M  V30 567 1 272 743
M  V30 568 1 273 744
M  V30 569 1 274 275
M  V30 570 1 274 745
M  V30 571 1 274 1042
M  V30 572 1 275 276
M  V30 573 1 275 278
M  V30 574 1 275 746
M  V30 575 2 276 277
M  V30 576 1 276 1043
M  V30 577 1 278 279
M  V30 578 1 278 747
M  V30 579 1 278 748
M  V30 580 2 279 280
M  V30 581 1 279 281
M  V30 582 1 280 282
M  V30 583 1 280 749
M  V30 584 2 281 283
M  V30 585 1 281 750
M  V30 586 2 282 284
M  V30 587 1 282 751
M  V30 588 1 283 284
M  V30 589 1 283 752
M  V30 590 1 284 753
M  V30 591 1 285 286
M  V30 592 1 285 754
M  V30 593 1 285 1044
M  V30 594 1 286 287
M  V30 595 1 286 289
M  V30 596 1 286 755
M  V30 597 2 287 288
M  V30 598 1 287 1045
M  V30 599 1 289 290
M  V30 600 1 289 756
M  V30 601 1 289 757
M  V30 602 2 290 291
M  V30 603 1 290 292
M  V30 604 1 291 293
M  V30 605 1 291 758
M  V30 606 2 292 294
M  V30 607 1 292 759
M  V30 608 2 293 295
M  V30 609 1 293 760
M  V30 610 1 294 295
M  V30 611 1 294 761
M  V30 612 1 295 762
M  V30 613 1 296 297
M  V30 614 1 296 763
M  V30 615 1 296 1046
M  V30 616 1 297 298
M  V30 617 1 297 300
M  V30 618 1 297 764
M  V30 619 2 298 299
M  V30 620 1 298 305
M  V30 621 1 300 301
M  V30 622 1 300 765
M  V30 623 1 300 766
M  V30 624 1 301 302
M  V30 625 1 301 767
M  V30 626 1 301 768
M  V30 627 2 302 303
M  V30 628 1 302 304
M  V30 629 1 304 769
M  V30 630 1 304 770
M  V30 631 1 305 306
M  V30 632 1 305 771
M  V30 633 1 306 307
M  V30 634 1 306 772
M  V30 635 1 306 773
M  V30 636 2 307 308
M  V30 637 1 307 1047
M  V30 638 1 309 310
M  V30 639 1 309 774
M  V30 640 1 309 1048
M  V30 641 1 310 311
M  V30 642 1 310 313
M  V30 643 1 310 775
M  V30 644 2 311 312
M  V30 645 1 311 1049
M  V30 646 1 313 314
M  V30 647 1 313 776
M  V30 648 1 313 777
M  V30 649 2 314 315
M  V30 650 1 314 316
M  V30 651 1 315 317
M  V30 652 1 315 778
M  V30 653 2 316 318
M  V30 654 1 316 779
M  V30 655 2 317 319
M  V30 656 1 317 780
M  V30 657 1 318 319
M  V30 658 1 318 781
M  V30 659 1 319 782
M  V30 660 1 320 321
M  V30 661 1 320 783
M  V30 662 1 320 1050
M  V30 663 1 321 322
M  V30 664 1 321 324
M  V30 665 1 321 784
M  V30 666 2 322 323
M  V30 667 1 322 1051
M  V30 668 1 324 325
M  V30 669 1 324 326
M  V30 670 1 324 785
M  V30 671 1 325 786
M  V30 672 1 325 787
M  V30 673 1 325 788
M  V30 674 1 326 789
M  V30 675 1 326 790
M  V30 676 1 326 791
M  V30 677 1 327 328
M  V30 678 1 327 792
M  V30 679 1 327 1052
M  V30 680 1 328 329
M  V30 681 1 328 331
M  V30 682 1 328 793
M  V30 683 2 329 330
M  V30 684 1 329 1053
M  V30 685 1 331 332
M  V30 686 1 331 794
M  V30 687 1 331 795
M  V30 688 1 332 333
M  V30 689 1 332 796
M  V30 690 1 332 797
M  V30 691 2 333 334
M  V30 692 1 333 335
M  V30 693 1 335 798
M  V30 694 1 335 799
M  V30 695 1 336 337
M  V30 696 1 336 800
M  V30 697 1 336 1054
M  V30 698 1 337 338
M  V30 699 1 337 340
M  V30 700 1 337 801
M  V30 701 2 338 339
M  V30 702 1 338 341
M  V30 703 1 340 802
M  V30 704 1 340 803
M  V30 705 1 340 804
M  V30 706 1 341 342
M  V30 707 1 341 805
M  V30 708 1 342 343
M  V30 709 1 342 806
M  V30 710 1 342 807
M  V30 711 2 343 344
M  V30 712 1 343 1055
M  V30 713 1 345 346
M  V30 714 1 345 808
M  V30 715 1 345 1056
M  V30 716 1 346 347
M  V30 717 1 346 349
M  V30 718 1 346 809
M  V30 719 2 347 348
M  V30 720 1 347 354
M  V30 721 1 349 350
M  V30 722 1 349 810
M  V30 723 1 349 811
M  V30 724 1 350 351
M  V30 725 1 350 812
M  V30 726 1 350 813
M  V30 727 2 351 352
M  V30 728 1 351 353
M  V30 729 1 354 355
M  V30 730 1 354 814
M  V30 731 1 355 356
M  V30 732 1 355 358
M  V30 733 1 355 815
M  V30 734 2 356 357
M  V30 735 1 356 1057
M  V30 736 1 358 359
M  V30 737 1 358 816
M  V30 738 1 358 817
M  V30 739 1 359 360
M  V30 740 1 359 818
M  V30 741 1 359 819
M  V30 742 1 360 361
M  V30 743 1 361 820
M  V30 744 1 361 821
M  V30 745 1 361 822
M  V30 746 1 362 363
M  V30 747 1 362 823
M  V30 748 1 362 1058
M  V30 749 1 363 364
M  V30 750 1 363 366
M  V30 751 1 363 824
M  V30 752 2 364 365
M  V30 753 1 364 1059
M  V30 754 1 366 367
M  V30 755 1 366 825
M  V30 756 1 366 826
M  V30 757 1 367 368
M  V30 758 1 367 827
M  V30 759 1 367 828
M  V30 760 2 368 369
M  V30 761 1 368 370
M  V30 762 1 370 829
M  V30 763 1 370 830
M  V30 764 1 371 372
M  V30 765 1 371 831
M  V30 766 1 371 1060
M  V30 767 1 372 373
M  V30 768 1 372 375
M  V30 769 1 372 832
M  V30 770 2 373 374
M  V30 771 1 373 379
M  V30 772 1 375 376
M  V30 773 1 375 833
M  V30 774 1 375 834
M  V30 775 1 376 377
M  V30 776 1 376 835
M  V30 777 1 376 836
M  V30 778 1 377 378
M  V30 779 1 378 837
M  V30 780 1 378 838
M  V30 781 1 378 839
M  V30 782 1 379 380
M  V30 783 1 379 840
M  V30 784 1 380 381
M  V30 785 1 380 383
M  V30 786 1 380 841
M  V30 787 2 381 382
M  V30 788 1 381 387
M  V30 789 1 383 384
M  V30 790 1 383 842
M  V30 791 1 383 843
M  V30 792 1 384 385
M  V30 793 1 384 844
M  V30 794 1 384 845
M  V30 795 1 385 386
M  V30 796 1 386 846
M  V30 797 1 386 847
M  V30 798 1 386 848
M  V30 799 1 387 388
M  V30 800 1 387 849
M  V30 801 1 388 389
M  V30 802 1 388 391
M  V30 803 1 388 850
M  V30 804 2 389 390
M  V30 805 1 389 1061
M  V30 806 1 391 392
M  V30 807 1 391 851
M  V30 808 1 391 852
M  V30 809 2 392 393
M  V30 810 1 392 394
M  V30 811 1 393 395
M  V30 812 1 393 853
M  V30 813 2 394 396
M  V30 814 1 394 854
M  V30 815 2 395 397
M  V30 816 1 395 855
M  V30 817 1 396 397
M  V30 818 1 396 856
M  V30 819 1 397 398
M  V30 820 1 398 857
M  V30 821 1 399 400
M  V30 822 1 399 858
M  V30 823 1 399 1062
M  V30 824 1 400 401
M  V30 825 1 400 403
M  V30 826 1 400 859
M  V30 827 2 401 402
M  V30 828 1 401 1063
M  V30 829 1 403 404
M  V30 830 1 403 860
M  V30 831 1 403 861
M  V30 832 2 404 405
M  V30 833 1 404 406
M  V30 834 1 405 407
M  V30 835 1 405 862
M  V30 836 2 406 408
M  V30 837 1 406 863
M  V30 838 2 407 409
M  V30 839 1 407 864
M  V30 840 1 408 409
M  V30 841 1 408 865
M  V30 842 1 409 410
M  V30 843 1 410 866
M  V30 844 1 411 412
M  V30 845 1 411 867
M  V30 846 1 411 1064
M  V30 847 1 412 413
M  V30 848 1 412 415
M  V30 849 1 412 868
M  V30 850 2 413 414
M  V30 851 1 413 422
M  V30 852 1 415 416
M  V30 853 1 415 869
M  V30 854 1 415 870
M  V30 855 2 416 417
M  V30 856 1 416 418
M  V30 857 1 417 419
M  V30 858 1 417 871
M  V30 859 2 418 420
M  V30 860 1 418 872
M  V30 861 2 419 421
M  V30 862 1 419 873
M  V30 863 1 420 421
M  V30 864 1 420 874
M  V30 865 1 421 875
M  V30 866 1 422 423
M  V30 867 1 422 876
M  V30 868 1 423 424
M  V30 869 1 423 426
M  V30 870 1 423 877
M  V30 871 2 424 425
M  V30 872 1 424 1065
M  V30 873 1 426 427
M  V30 874 1 426 878
M  V30 875 1 426 879
M  V30 876 1 427 880
M  V30 877 1 428 429
M  V30 878 1 428 881
M  V30 879 1 428 1066
M  V30 880 1 429 430
M  V30 881 1 429 432
M  V30 882 1 429 882
M  V30 883 2 430 431
M  V30 884 1 430 1067
M  V30 885 1 432 433
M  V30 886 1 432 883
M  V30 887 1 432 884
M  V30 888 2 433 434
M  V30 889 1 433 435
M  V30 890 1 434 436
M  V30 891 1 434 885
M  V30 892 2 435 437
M  V30 893 1 435 886
M  V30 894 2 436 438
M  V30 895 1 436 887
M  V30 896 1 437 438
M  V30 897 1 437 888
M  V30 898 1 438 889
M  V30 899 1 439 440
M  V30 900 1 439 890
M  V30 901 1 439 1068
M  V30 902 1 440 441
M  V30 903 1 440 443
M  V30 904 1 440 891
M  V30 905 2 441 442
M  V30 906 1 441 447
M  V30 907 1 443 444
M  V30 908 1 443 892
M  V30 909 1 443 893
M  V30 910 1 444 445
M  V30 911 1 444 894
M  V30 912 1 444 895
M  V30 913 1 445 446
M  V30 914 1 446 896
M  V30 915 1 446 897
M  V30 916 1 446 898
M  V30 917 1 447 448
M  V30 918 1 447 899
M  V30 919 1 448 449
M  V30 920 1 448 451
M  V30 921 1 448 900
M  V30 922 2 449 450
M  V30 923 1 449 1069
M  V30 924 1 451 901
M  V30 925 1 451 902
M  V30 926 1 451 903
M  V30 927 1 452 453
M  V30 928 1 452 904
M  V30 929 1 452 1070
M  V30 930 1 453 454
M  V30 931 1 453 456
M  V30 932 1 453 905
M  V30 933 2 454 455
M  V30 934 1 454 461
M  V30 935 1 456 457
M  V30 936 1 456 906
M  V30 937 1 456 907
M  V30 938 1 457 458
M  V30 939 1 457 908
M  V30 940 1 457 909
M  V30 941 2 458 459
M  V30 942 1 458 460
M  V30 943 1 460 910
M  V30 944 1 460 911
M  V30 945 1 461 462
M  V30 946 1 461 912
M  V30 947 1 462 463
M  V30 948 1 462 465
M  V30 949 1 462 913
M  V30 950 2 463 464
M  V30 951 1 463 1071
M  V30 952 1 465 466
M  V30 953 1 465 467
M  V30 954 1 465 914
M  V30 955 1 466 915
M  V30 956 1 466 916
M  V30 957 1 466 917
M  V30 958 1 467 918
M  V30 959 1 467 919
M  V30 960 1 467 920
M  V30 961 1 468 469
M  V30 962 1 468 921
M  V30 963 1 468 1072
M  V30 964 1 469 470
M  V30 965 1 469 472
M  V30 966 1 469 922
M  V30 967 2 470 471
M  V30 968 1 470 1073
M  V30 969 1 472 473
M  V30 970 1 472 923
M  V30 971 1 472 924
M  V30 972 2 473 474
M  V30 973 1 473 475
M  V30 974 1 474 476
M  V30 975 1 474 925
M  V30 976 2 475 477
M  V30 977 1 475 926
M  V30 978 2 476 478
M  V30 979 1 476 927
M  V30 980 1 477 478
M  V30 981 1 477 928
M  V30 982 1 478 929
M  V30 983 1 479 480
M  V30 984 1 479 930
M  V30 985 1 479 1074
M  V30 986 1 480 481
M  V30 987 1 480 483
M  V30 988 1 480 931
M  V30 989 2 481 482
M  V30 990 1 481 1075
M  V30 991 1 483 932
M  V30 992 1 483 933
M  V30 993 1 483 934
M  V30 994 1 935 936
M  V30 995 1 936 966
M  V30 996 2 936 937
M  V30 997 1 937 938
M  V30 998 1 937 946
M  V30 999 1 938 945
M  V30 1000 1 938 939
M  V30 1001 1 939 940
M  V30 1002 1 939 968
M  V30 1003 1 939 969
M  V30 1004 1 940 941
M  V30 1005 1 940 970
M  V30 1006 1 940 971
M  V30 1007 1 941 942
M  V30 1008 1 941 944
M  V30 1009 1 941 999
M  V30 1010 1 942 943
M  V30 1011 1 942 972
M  V30 1012 1 942 973
M  V30 1013 1 943 974
M  V30 1014 1 943 975
M  V30 1015 1 943 976
M  V30 1016 1 944 945
M  V30 1017 1 944 977
M  V30 1018 1 944 978
M  V30 1019 1 945 979
M  V30 1020 1 945 980
M  V30 1021 2 946 947
M  V30 1022 1 946 981
M  V30 1023 1 947 948
M  V30 1024 1 947 965
M  V30 1025 1 948 949
M  V30 1026 1 948 982
M  V30 1027 1 949 950
M  V30 1028 2 949 964
M  V30 1029 1 950 951
M  V30 1030 2 950 963
M  V30 1031 1 951 962
M  V30 1032 1 951 952
M  V30 1033 1 951 953
M  V30 1034 1 952 983
M  V30 1035 1 952 984
M  V30 1036 1 952 985
M  V30 1037 1 953 954
M  V30 1038 1 953 986
M  V30 1039 1 953 987
M  V30 1040 1 954 955
M  V30 1041 1 954 988
M  V30 1042 1 954 989
M  V30 1043 1 955 967
M  V30 1044 1 955 956
M  V30 1045 1 955 961
M  V30 1046 1 956 957
M  V30 1047 1 956 990
M  V30 1048 1 957 958
M  V30 1049 2 957 960
M  V30 1050 1 958 959
M  V30 1051 1 959 991
M  V30 1052 1 959 992
M  V30 1053 1 959 993
M  V30 1054 1 961 962
M  V30 1055 1 961 994
M  V30 1056 1 961 995
M  V30 1057 1 962 996
M  V30 1058 1 962 997
M  V30 1059 1 964 965
M  V30 1060 2 965 966
M  V30 1061 1 966 998
M  V30 END BOND
M  V30 END CTAB
M  END
> <s_m_entry_id>
2

> <s_pdb_PDB_TITLE>
NANODISC RECONSTITUTED, DRUG-FREE HUMAN ABCB1 IN COMPLEX WITH MRK16 FAB

> <s_pdb_PDB_ID>
7A65

> <r_pdb_PDB_RESOLUTION>
3.9

> <s_pdb_PDB_EXPDTA>
ELECTRON MICROSCOPY

> <r_pdb_PDB_EXPDTA_PH>
7.4

> <b_ppw_prepared>
1

> <r_i_Potential_Energy-S-OPLS>
-3704.2322862831

> <i_f3d_flags>
0

> <r_lp_tautomer_probability>
1

> <r_i_docking_score>
-9.68812668120199

> <r_i_glide_gscore>
-9.68812668120199

> <r_i_glide_emodel>
-89.7476283416018

> <r_psp_Prime_Energy>
-45946.7362871489

> <s_phaseifd_glide_redock_method>
confgen

> <r_psp_IFDScore>
-46050.1247843697

> <s_m_Source_Path>
D:\Pgp\ABCB1_papers\sdfiles_paper

> <s_m_Source_File>
1b.mae

> <i_m_Source_File_Index>
1

$$$$
10a_for_SM
                    3D
 Schrodinger Suite 2022-4.
  0  0  0     0  0            999 V3000
M  V30 BEGIN CTAB
M  V30 COUNTS 1068 1055 0 0 0
M  V30 BEGIN ATOM
M  V30 1 N  160.7482 162.6519 171.7629 0
M  V30 2 C  160.5913 163.2604 170.4406 0 CFG=2
M  V30 3 C  159.2906 164.0873 170.2955 0
M  V30 4 O  159.4138 165.2687 169.9729 0
M  V30 5 C  160.8067 162.2090 169.3284 0
M  V30 6 C  160.5218 162.6812 167.8837 0
M  V30 7 C  161.3921 163.8765 167.4575 0
M  V30 8 C  160.7001 161.5183 166.8981 0
M  V30 9 N  159.8372 167.1792 172.2027 0
M  V30 10 C  160.7357 168.0745 171.4742 0 CFG=2
M  V30 11 C  159.9830 168.8114 170.3508 0
M  V30 12 O  160.2524 169.9840 170.1006 0
M  V30 13 C  161.9212 167.2788 170.8827 0
M  V30 14 C  162.9389 168.1922 170.1835 0
M  V30 15 S  164.5378 167.4852 169.7137 0
M  V30 16 C  164.0384 166.1460 168.6009 0
M  V30 17 N  159.0246 168.1511 169.6928 0
M  V30 18 C  158.2068 168.7366 168.6294 0 CFG=2
M  V30 19 C  157.2117 169.7684 169.1784 0
M  V30 20 O  156.9414 170.7731 168.5190 0
M  V30 21 C  157.4456 167.6269 167.8922 0
M  V30 22 C  158.3692 166.6865 167.1098 0
M  V30 23 S  159.1878 167.4216 165.6687 0
M  V30 24 C  160.8466 167.7648 166.3226 0
M  V30 25 N  159.5297 172.7108 169.7926 0
M  V30 26 C  159.9271 173.2418 168.4895 0 CFG=2
M  V30 27 C  158.8618 174.1998 167.9386 0
M  V30 28 O  159.1891 175.3174 167.5420 0
M  V30 29 C  160.1731 172.0653 167.5134 0
M  V30 30 C  160.5296 172.4060 166.0697 0
M  V30 31 C  161.4172 173.4616 165.7696 0
M  V30 32 C  159.9686 171.6566 165.0122 0
M  V30 33 C  161.7417 173.7684 164.4346 0
M  V30 34 C  160.2957 171.9605 163.6758 0
M  V30 35 C  161.1817 173.0158 163.3858 0
M  V30 36 N  158.9120 151.0947 173.6740 0
M  V30 37 C  159.2446 152.4641 173.2886 0 CFG=2
M  V30 38 C  158.3005 152.9558 172.1768 0
M  V30 39 O  157.7554 154.0568 172.2743 0
M  V30 40 C  160.7444 152.5359 172.8989 0
M  V30 41 C  161.2125 153.8081 172.1493 0
M  V30 42 C  161.1063 153.6853 170.6257 0
M  V30 43 O  161.5331 152.6904 170.0509 0
M  V30 44 N  160.4947 154.6531 169.9523 0
M  V30 45 N  158.0759 152.1370 171.1417 0
M  V30 46 C  157.2511 152.4690 169.9744 0 CFG=2
M  V30 47 C  155.7747 152.6965 170.3671 0
M  V30 48 O  155.1498 153.6542 169.9042 0
M  V30 49 C  157.3685 151.3511 168.9123 0
M  V30 50 O  158.6566 151.3179 168.3124 0
M  V30 51 N  155.6974 156.0826 172.3644 0
M  V30 52 C  155.8778 157.1649 171.3910 0 CFG=2
M  V30 53 C  154.5227 157.4771 170.7190 0
M  V30 54 O  154.1407 158.6442 170.6200 0
M  V30 55 C  156.9426 156.7767 170.3109 0 CFG=2
M  V30 56 O  158.1677 156.3100 170.8702 0
M  V30 57 C  157.3293 157.9613 169.4082 0
M  V30 58 N  156.0752 148.7670 154.5781 0
M  V30 59 C  157.3713 149.3438 154.1947 0 CFG=2
M  V30 60 C  158.4915 148.7408 155.0543 0
M  V30 61 O  159.4302 148.1494 154.5207 0
M  V30 62 C  157.2888 150.8864 154.3345 0
M  V30 63 C  158.5296 151.7254 154.1985 0
M  V30 64 C  158.9614 152.3176 153.0630 0
M  V30 65 C  159.4556 152.1610 155.2441 0
M  V30 66 N  160.1040 153.0467 153.3191 0
M  V30 67 C  160.4641 152.9790 154.6472 0
M  V30 68 C  159.5442 151.9584 156.6426 0
M  V30 69 C  161.5225 153.5311 155.3902 0
M  V30 70 C  160.5999 152.5052 157.4002 0
M  V30 71 C  161.5920 153.2850 156.7739 0
M  V30 72 N  158.9815 144.6803 154.5811 0
M  V30 73 C  159.6727 144.4361 153.3098 0 CFG=2
M  V30 74 C  161.1733 144.7840 153.3870 0
M  V30 75 O  161.9851 144.0748 152.8010 0
M  V30 76 C  158.9981 145.2342 152.1492 0 CFG=2
M  V30 77 C  157.6289 144.6063 151.8002 0
M  V30 78 C  159.8358 145.4087 150.8602 0
M  V30 79 C  156.6980 145.5345 151.0058 0
M  V30 80 N  161.5316 145.8482 154.1169 0
M  V30 81 C  162.8995 146.3494 154.2402 0 CFG=2
M  V30 82 C  163.6730 145.7284 155.4227 0
M  V30 83 O  164.8876 145.9128 155.5090 0
M  V30 84 C  162.8279 147.8777 154.4657 0
M  V30 85 C  162.4002 148.6858 153.2203 0
M  V30 86 C  162.0416 150.1249 153.6063 0
M  V30 87 C  163.4915 148.6910 152.1370 0
M  V30 88 N  165.3612 141.3560 154.1753 0
M  V30 89 C  164.6104 140.3663 153.3946 0 CFG=2
M  V30 90 C  165.5035 139.3917 152.5915 0
M  V30 91 O  165.1910 139.0679 151.4462 0
M  V30 92 C  163.5402 141.1048 152.5535 0
M  V30 93 C  164.0218 141.9668 151.3910 0
M  V30 94 C  164.6566 143.2055 151.6266 0
M  V30 95 C  163.9192 141.4998 150.0624 0
M  V30 96 C  165.1236 143.9627 150.5609 0
M  V30 97 C  164.3915 142.2704 149.0099 0
M  V30 98 C  164.9875 143.4993 149.2584 0
M  V30 99 N  157.7870 144.9765 145.9858 0
M  V30 100 C  158.4860 145.6708 147.0652 0 CFG=2
M  V30 101 C  158.6008 147.1827 146.8255 0
M  V30 102 O  158.2177 147.9565 147.6993 0
M  V30 103 C  159.8692 145.0330 147.2763 0
M  V30 104 N  159.0784 147.5628 145.6301 0
M  V30 105 C  159.3209 148.9527 145.2311 0 CFG=2
M  V30 106 C  158.0399 149.7484 144.9443 0
M  V30 107 O  158.0461 150.9570 145.1808 0
M  V30 108 C  160.2801 148.9753 144.0269 0
M  V30 109 C  161.6509 148.4009 144.3905 0
M  V30 110 O  162.2733 148.8247 145.3610 0
M  V30 111 N  162.1395 147.4419 143.6082 0
M  V30 112 N  156.8974 150.5316 148.6813 0
M  V30 113 C  157.7852 151.5272 149.2773 0 CFG=2
M  V30 114 C  157.5028 152.9168 148.6695 0
M  V30 115 O  157.3238 153.8849 149.4075 0
M  V30 116 C  159.2625 151.0606 149.1183 0 CFG=2
M  V30 117 C  159.5403 149.8294 150.0198 0
M  V30 118 C  160.3010 152.1703 149.4043 0
M  V30 119 C  160.7740 149.0196 149.5992 0
M  V30 120 N  155.9047 156.5626 150.4233 0
M  V30 121 C  156.4565 157.9033 150.1859 0 CFG=2
M  V30 122 C  155.4062 158.8786 149.6260 0
M  V30 123 O  155.2689 159.9878 150.1417 0
M  V30 124 C  157.6877 157.8410 149.2576 0
M  V30 125 C  158.9827 157.4245 149.9363 0
M  V30 126 C  159.6072 158.2935 150.8581 0
M  V30 127 C  159.5960 156.1934 149.6226 0
M  V30 128 C  160.8341 157.9398 151.4510 0
M  V30 129 C  160.8183 155.8348 150.2233 0
M  V30 130 C  161.4393 156.7086 151.1358 0
M  V30 131 N  152.9806 159.8192 152.5136 0
M  V30 132 C  153.6191 160.7357 153.4558 0 CFG=2
M  V30 133 C  153.5268 162.1788 152.9279 0
M  V30 134 O  152.9783 163.0469 153.6072 0
M  V30 135 C  155.0762 160.2651 153.7373 0 CFG=2
M  V30 136 C  155.0680 158.9431 154.5448 0
M  V30 137 C  155.9390 161.3208 154.4657 0
M  V30 138 C  156.3813 158.1500 154.4616 0
M  V30 139 N  153.9924 162.4426 151.7008 0
M  V30 140 C  153.9842 163.7970 151.1349 0 CFG=2
M  V30 141 C  152.5666 164.2640 150.7541 0
M  V30 142 O  152.3064 165.4686 150.7443 0
M  V30 143 C  154.9650 163.8869 149.9514 0
M  V30 144 C  156.3784 163.4897 150.3587 0
M  V30 145 C  157.0256 164.1316 151.4397 0
M  V30 146 C  157.0016 162.3893 149.7380 0
M  V30 147 C  158.2208 163.6014 151.9639 0
M  V30 148 C  158.1996 161.8672 150.2521 0
M  V30 149 C  158.7814 162.4414 151.3943 0
M  V30 150 O  159.8707 161.8478 151.9533 0
M  V30 151 N  151.4757 165.5676 154.2108 0
M  V30 152 C  152.0785 166.9099 154.2863 0 CFG=2
M  V30 153 C  151.2318 167.9554 153.5564 0
M  V30 154 O  150.8714 168.9777 154.1404 0
M  V30 155 C  153.5140 166.9345 153.7111 0
M  V30 156 C  154.6265 166.5967 154.6828 0
M  V30 157 C  155.1901 165.3058 154.7326 0
M  V30 158 C  155.1335 167.6058 155.5252 0
M  V30 159 C  156.2335 165.0205 155.6312 0
M  V30 160 C  156.1766 167.3242 156.4254 0
M  V30 161 C  156.7213 166.0282 156.4853 0
M  V30 162 O  157.7252 165.7578 157.3658 0
M  V30 163 N  149.1844 170.8821 155.6334 0
M  V30 164 C  149.4904 172.2743 155.3243 0 CFG=2
M  V30 165 C  148.2592 172.9970 154.7583 0
M  V30 166 O  147.9320 174.0811 155.2437 0
M  V30 167 C  150.6677 172.3806 154.3231 0
M  V30 168 C  152.0580 172.3392 154.9453 0
M  V30 169 C  152.4159 173.2845 155.9329 0
M  V30 170 C  153.0182 171.3992 154.5110 0
M  V30 171 C  153.7115 173.2875 156.4844 0
M  V30 172 C  154.3150 171.4038 155.0632 0
M  V30 173 C  154.6620 172.3465 156.0497 0
M  V30 174 N  150.7030 168.5080 163.9386 0
M  V30 175 C  150.9805 167.6968 162.7612 0 CFG=2
M  V30 176 C  152.1764 166.7590 163.0032 0
M  V30 177 O  152.0302 165.5465 162.8341 0
M  V30 178 C  151.2031 168.6120 161.5412 0
M  V30 179 C  151.6021 167.9079 160.2527 0
M  V30 180 C  151.0341 166.6645 159.8874 0
M  V30 181 C  152.5855 168.4908 159.4294 0
M  V30 182 C  151.4798 165.9919 158.7352 0
M  V30 183 C  153.0212 167.8223 158.2737 0
M  V30 184 C  152.4833 166.5664 157.9348 0
M  V30 185 N  153.3186 167.2895 163.4711 0
M  V30 186 C  154.5339 166.5018 163.6750 0 CFG=2
M  V30 187 C  154.3414 165.4142 164.7326 0
M  V30 188 O  154.6831 164.2612 164.4788 0
M  V30 189 C  155.7141 167.3935 164.1097 0
M  V30 190 C  156.3090 168.2985 163.0480 0
M  V30 191 C  156.6340 167.7946 161.7691 0
M  V30 192 C  156.6023 169.6415 163.3636 0
M  V30 193 C  157.2244 168.6350 160.8081 0
M  V30 194 C  157.1903 170.4816 162.4030 0
M  V30 195 C  157.4992 169.9771 161.1274 0
M  V30 196 N  151.9533 162.5992 163.3662 0
M  V30 197 C  152.5862 161.9290 162.2277 0 CFG=2
M  V30 198 C  153.7072 160.9893 162.7117 0
M  V30 199 O  153.7645 159.8298 162.2973 0
M  V30 200 C  153.1419 163.0011 161.2578 0
M  V30 201 C  153.7720 162.4737 159.9440 0
M  V30 202 C  152.7304 161.8314 159.0103 0
M  V30 203 C  154.5255 163.5986 159.2169 0
M  V30 204 N  154.5498 161.4648 163.6429 0
M  V30 205 C  155.5660 160.6841 164.3559 0 CFG=2
M  V30 206 C  154.9109 159.5297 165.1325 0
M  V30 207 O  155.3955 158.3972 165.0810 0
M  V30 208 C  156.4036 161.6412 165.2568 0 CFG=2
M  V30 209 C  157.3265 162.5089 164.3661 0
M  V30 210 C  157.2206 160.9408 166.3661 0
M  V30 211 C  157.8611 163.7645 165.0553 0
M  V30 212 N  153.4427 156.8977 162.4277 0
M  V30 213 C  154.5420 156.1619 161.8053 0 CFG=2
M  V30 214 C  155.2155 155.1835 162.7946 0
M  V30 215 O  155.6993 154.1279 162.3727 0
M  V30 216 C  155.5783 157.1706 161.2621 0
M  V30 217 C  156.5172 156.5888 160.2154 0
M  V30 218 C  156.0919 156.4845 158.8732 0
M  V30 219 C  157.8046 156.1350 160.5735 0
M  V30 220 C  156.9345 155.9057 157.9036 0
M  V30 221 C  158.6506 155.5677 159.5991 0
M  V30 222 C  158.2124 155.4413 158.2671 0
M  V30 223 N  155.1974 155.4813 164.1076 0
M  V30 224 C  155.7865 154.6547 165.1763 0 CFG=2
M  V30 225 C  155.0836 153.2909 165.3088 0
M  V30 226 O  155.7217 152.2997 165.6628 0
M  V30 227 C  155.7442 155.3722 166.5471 0
M  V30 228 O  156.6120 156.4923 166.5926 0
M  V30 229 N  156.8883 150.7654 163.1318 0
M  V30 230 C  158.2250 150.4001 163.5983 0 CFG=2
M  V30 231 C  158.1310 149.3862 164.7531 0
M  V30 232 O  159.0915 148.6747 165.0344 0
M  V30 233 C  158.9425 151.6809 164.0890 0
M  V30 234 C  158.9050 152.8966 163.1232 0
M  V30 235 C  158.9852 152.5398 161.6365 0
M  V30 236 O  159.9872 152.0183 161.1661 0
M  V30 237 N  157.9182 152.7951 160.8904 0
M  V30 238 N  165.1942 165.3579 149.3156 0
M  V30 239 C  165.3770 165.9384 150.6481 0 CFG=2
M  V30 240 C  165.8065 167.4357 150.6484 0
M  V30 241 O  165.1493 168.2062 151.3556 0
M  V30 242 C  166.2739 165.0079 151.4963 0
M  V30 243 C  166.3997 165.3904 152.9916 0
M  V30 244 C  167.3923 166.5230 153.2318 0
M  V30 245 O  168.4290 166.5791 152.5890 0
M  V30 246 N  167.1045 167.4719 154.1034 0
M  V30 247 N  162.6544 169.2933 149.3098 0
M  V30 248 C  161.6911 169.2881 150.4184 0 CFG=2
M  V30 249 C  161.9616 170.4406 151.3877 0
M  V30 250 O  161.0537 171.2139 151.6860 0
M  V30 251 C  161.7372 167.9243 151.1518 0
M  V30 252 C  161.0225 167.7963 152.5007 0
M  V30 253 C  161.6001 168.3257 153.6814 0
M  V30 254 C  159.8104 167.0828 152.5988 0
M  V30 255 C  160.9520 168.1965 154.9228 0
M  V30 256 C  159.1785 166.9224 153.8495 0
M  V30 257 C  159.7384 167.4943 155.0064 0
M  V30 258 N  163.2122 170.5498 151.8633 0
M  V30 259 C  163.6347 171.5036 152.8861 0 CFG=2
M  V30 260 C  163.4345 172.9485 152.4234 0
M  V30 261 O  163.0015 173.8019 153.2014 0
M  V30 262 C  165.1077 171.2563 153.2243 0
M  V30 263 N  159.4474 173.3944 152.2868 0
M  V30 264 C  159.0790 173.3842 153.6991 0 CFG=2
M  V30 265 C  159.3559 174.7327 154.3889 0
M  V30 266 O  158.4407 175.3402 154.9519 0
M  V30 267 C  159.8309 172.2146 154.3697 0
M  V30 268 C  159.7447 172.1491 155.8799 0
M  V30 269 C  158.5490 171.7411 156.5009 0
M  V30 270 C  160.8592 172.5160 156.6637 0
M  V30 271 C  158.4650 171.7107 157.9047 0
M  V30 272 C  160.7783 172.4754 158.0670 0
M  V30 273 C  159.5802 172.0757 158.6875 0
M  V30 274 N  154.3097 169.9751 147.1689 0
M  V30 275 C  154.4424 168.7893 148.0165 0 CFG=2
M  V30 276 C  153.7827 167.5495 147.3850 0
M  V30 277 O  154.3565 166.4601 147.4274 0
M  V30 278 C  153.8427 169.0594 149.4187 0
M  V30 279 C  154.8866 169.2355 150.5017 0
M  V30 280 C  155.6863 168.1340 150.8612 0
M  V30 281 C  155.0730 170.4789 151.1426 0
M  V30 282 C  156.6715 168.2774 151.8490 0
M  V30 283 C  156.0715 170.6210 152.1271 0
M  V30 284 C  156.8752 169.5193 152.4793 0
M  V30 285 N  161.4321 156.0302 142.7656 0
M  V30 286 C  161.7103 154.8303 143.5579 0 CFG=2
M  V30 287 C  161.2679 153.5475 142.8294 0
M  V30 288 O  161.9861 152.5476 142.9033 0
M  V30 289 C  161.0480 154.9233 144.9533 0
M  V30 290 C  161.7742 155.8571 145.9138 0
M  V30 291 C  163.1168 155.6004 146.2713 0
M  V30 292 C  161.1271 156.9938 146.4432 0
M  V30 293 C  163.8183 156.4993 147.0983 0
M  V30 294 C  161.8315 157.8997 147.2599 0
M  V30 295 C  163.1807 157.6584 147.5775 0
M  V30 296 N  164.1040 153.1297 139.8986 0
M  V30 297 C  165.3903 152.8103 140.5239 0 CFG=2
M  V30 298 C  165.4220 151.3467 140.9833 0
M  V30 299 O  166.2798 150.5700 140.5609 0
M  V30 300 C  165.6720 153.7575 141.7218 0
M  V30 301 C  167.0073 153.4768 142.4544 0
M  V30 302 C  167.1501 154.2743 143.7465 0
M  V30 303 O  167.5345 155.4350 143.7245 0
M  V30 304 N  166.8611 153.6663 144.8873 0
M  V30 305 N  164.4761 150.9711 141.8497 0
M  V30 306 C  164.4527 149.6550 142.4648 0
M  V30 307 C  164.1211 148.5523 141.4496 0
M  V30 308 O  164.6223 147.4398 141.6065 0
M  V30 309 N  167.6934 148.2233 139.1444 0
M  V30 310 C  168.7130 147.6052 140.0019 0 CFG=2
M  V30 311 C  168.3581 146.1745 140.4343 0
M  V30 312 O  169.2606 145.3434 140.5311 0
M  V30 313 C  169.0241 148.4800 141.2368 0
M  V30 314 C  170.0166 149.6066 141.0049 0
M  V30 315 C  171.3755 149.3164 140.7582 0
M  V30 316 C  169.5938 150.9511 140.9882 0
M  V30 317 C  172.2765 150.3503 140.5373 0
M  V30 318 C  170.5115 151.9686 140.7773 0
M  V30 319 C  171.8470 151.6705 140.5451 0
M  V30 320 N  173.7639 153.6888 146.6231 0
M  V30 321 C  173.9270 154.3193 147.9349 0 CFG=2
M  V30 322 C  174.9212 155.4928 147.9172 0
M  V30 323 O  174.6002 156.5404 148.4773 0
M  V30 324 C  174.3484 153.2671 149.0022 0
M  V30 325 C  174.9629 153.8189 150.3106 0
M  V30 326 C  173.1491 152.3515 149.3147 0
M  V30 327 N  173.3686 158.4402 145.6545 0
M  V30 328 C  172.2404 159.0974 146.3150 0 CFG=2
M  V30 329 C  172.7240 159.9681 147.4886 0
M  V30 330 O  172.3108 161.1230 147.6008 0
M  V30 331 C  171.2384 158.0225 146.7868 0
M  V30 332 C  169.9368 158.5874 147.4057 0
M  V30 333 C  168.8994 157.5301 147.7931 0
M  V30 334 O  167.8285 157.8696 148.2832 0
M  V30 335 N  169.1797 156.2466 147.5929 0
M  V30 336 N  174.3278 158.0316 163.8883 0
M  V30 337 C  173.1868 157.7349 164.7595 0 CFG=2
M  V30 338 C  172.0951 156.9546 164.0077 0
M  V30 339 O  171.5741 155.9627 164.5191 0
M  V30 340 C  172.5734 159.0434 165.2832 0
M  V30 341 N  171.7955 157.3647 162.7664 0
M  V30 342 C  170.8373 156.6981 161.8846 0
M  V30 343 C  171.2924 155.2882 161.4882 0
M  V30 344 O  170.4853 154.3600 161.4523 0
M  V30 345 N  170.8996 153.0715 164.7722 0
M  V30 346 C  169.4873 152.7602 165.0018 0 CFG=2
M  V30 347 C  169.0016 151.6235 164.0761 0
M  V30 348 O  168.3815 150.6531 164.5106 0
M  V30 349 C  168.6802 154.0628 164.7794 0
M  V30 350 C  167.1440 153.9585 164.8962 0
M  V30 351 C  166.6832 153.6594 166.3214 0
M  V30 352 O  166.4109 154.6397 167.0471 0
M  V30 353 O  166.6247 152.4608 166.6666 0 CHG=-1
M  V30 354 N  169.3381 151.7082 162.7867 0
M  V30 355 C  168.9023 150.7493 161.7722 0 CFG=2
M  V30 356 C  169.6625 149.4102 161.8856 0
M  V30 357 O  169.1033 148.3417 161.6210 0
M  V30 358 C  169.1552 151.3877 160.3991 0
M  V30 359 C  168.2144 152.5693 160.0935 0
M  V30 360 S  166.5074 152.1113 159.6931 0
M  V30 361 C  166.7237 151.5299 157.9905 0
M  V30 362 N  171.4833 159.1648 170.2643 0
M  V30 363 C  170.0791 159.5313 170.4764 0 CFG=2
M  V30 364 C  169.9570 160.9417 171.0822 0
M  V30 365 O  169.2365 161.7849 170.5535 0
M  V30 366 C  169.4232 158.5083 171.4346 0
M  V30 367 C  169.1415 157.1320 170.7990 0
M  V30 368 C  167.8797 157.0990 169.9428 0
M  V30 369 O  166.8230 157.5654 170.3595 0
M  V30 370 N  167.9707 156.5193 168.7546 0
M  V30 371 N  172.3096 163.3703 171.2005 0
M  V30 372 C  173.0008 164.3669 170.3787 0 CFG=2
M  V30 373 C  172.1250 165.0045 169.2860 0
M  V30 374 O  172.4272 166.1213 168.8708 0
M  V30 375 C  174.3251 163.7895 169.8306 0
M  V30 376 C  175.2242 164.8020 169.0883 0
M  V30 377 S  175.6098 166.3484 169.9620 0
M  V30 378 C  176.5718 165.7035 171.3550 0
M  V30 379 N  170.9908 164.3973 168.9075 0
M  V30 380 C  170.0139 165.0013 167.9917 0 CFG=2
M  V30 381 C  169.2919 166.1965 168.6428 0
M  V30 382 O  169.0991 167.2346 168.0088 0
M  V30 383 C  168.9587 163.9542 167.5911 0
M  V30 384 C  169.5299 162.7683 166.8065 0
M  V30 385 S  168.2524 161.5908 166.3019 0
M  V30 386 C  169.3070 160.1820 165.8855 0
M  V30 387 N  168.9556 166.0741 169.9326 0
M  V30 388 C  168.2582 167.0902 170.7233 0 CFG=2
M  V30 389 C  169.2211 168.2417 171.0426 0
M  V30 390 O  168.8345 169.4124 171.0105 0
M  V30 391 C  167.7780 166.4723 172.0576 0
M  V30 392 C  166.7509 165.3566 171.9280 0
M  V30 393 C  167.1396 164.0807 171.4722 0
M  V30 394 C  165.3989 165.5848 172.2554 0
M  V30 395 C  166.1849 163.0664 171.2783 0
M  V30 396 C  164.4432 164.5651 172.0774 0
M  V30 397 C  164.8323 163.3089 171.5800 0
M  V30 398 O  163.9009 162.3286 171.4099 0
M  V30 399 N  169.7251 170.3772 167.8291 0
M  V30 400 C  168.5464 171.2434 167.7540 0 CFG=2
M  V30 401 C  168.7378 172.5139 168.6052 0
M  V30 402 O  168.6041 173.6342 168.1093 0
M  V30 403 C  167.3024 170.4410 168.2150 0
M  V30 404 C  166.1313 170.4313 167.2495 0
M  V30 405 C  165.5445 171.6398 166.8199 0
M  V30 406 C  165.6075 169.2034 166.7950 0
M  V30 407 C  164.4433 171.6195 165.9431 0
M  V30 408 C  164.5033 169.1832 165.9233 0
M  V30 409 C  163.9196 170.3900 165.4985 0
M  V30 410 O  162.8530 170.3495 164.6541 0
M  V30 411 N  169.1348 174.6720 158.5198 0
M  V30 412 C  168.8821 173.5925 159.4781 0 CFG=2
M  V30 413 C  168.1950 172.3858 158.8138 0
M  V30 414 O  168.7254 171.2734 158.8577 0
M  V30 415 C  168.0444 174.1173 160.6722 0
M  V30 416 C  167.5720 173.0433 161.6502 0
M  V30 417 C  168.4574 172.5160 162.6133 0
M  V30 418 C  166.2578 172.5301 161.5638 0
M  V30 419 C  168.0371 171.4907 163.4821 0
M  V30 420 C  165.8451 171.4866 162.4155 0
M  V30 421 C  166.7369 170.9651 163.3718 0
M  V30 422 N  167.0224 172.6098 158.2001 0
M  V30 423 C  166.1691 171.5781 157.6364 0 CFG=2
M  V30 424 C  166.8919 170.7707 156.5447 0
M  V30 425 O  166.8355 169.5387 156.5304 0
M  V30 426 C  164.8938 172.2703 157.1182 0
M  V30 427 O  163.9858 171.3435 156.5738 0
M  V30 428 N  168.3174 166.9091 158.3508 0
M  V30 429 C  167.5038 165.8197 157.8157 0 CFG=2
M  V30 430 C  168.2645 165.1292 156.6601 0
M  V30 431 O  168.0421 163.9513 156.3983 0
M  V30 432 C  166.1578 166.3753 157.3024 0
M  V30 433 C  165.2890 167.2137 158.2413 0
M  V30 434 C  165.5643 167.3508 159.6228 0
M  V30 435 C  164.1935 167.9160 157.6906 0
M  V30 436 C  164.8010 168.2268 160.4185 0
M  V30 437 C  163.4113 168.7697 158.4930 0
M  V30 438 C  163.7288 168.9415 159.8533 0
M  V30 439 N  170.6948 162.6255 158.4033 0
M  V30 440 C  169.8910 161.4666 158.7772 0 CFG=2
M  V30 441 C  169.4940 160.6255 157.5467 0
M  V30 442 O  169.4985 159.3964 157.6313 0
M  V30 443 C  168.6284 161.9553 159.5034 0
M  V30 444 C  168.8984 162.5284 160.9012 0
M  V30 445 S  169.4169 161.3181 162.1493 0
M  V30 446 C  167.8286 160.5438 162.5495 0
M  V30 447 N  169.2270 161.2598 156.3912 0
M  V30 448 C  168.9846 160.5971 155.1058 0 CFG=2
M  V30 449 C  170.2186 159.7997 154.6517 0
M  V30 450 O  170.0958 158.6205 154.3231 0
M  V30 451 C  168.5971 161.6306 154.0346 0
M  V30 452 N  170.4890 156.7574 157.0685 0
M  V30 453 C  169.4353 155.8240 156.6811 0 CFG=2
M  V30 454 C  169.8227 155.0184 155.4294 0
M  V30 455 O  169.8672 153.7896 155.4825 0
M  V30 456 C  168.1227 156.6167 156.4920 0
M  V30 457 C  166.9195 155.7927 155.9800 0
M  V30 458 C  165.6260 156.5918 155.8011 0
M  V30 459 O  164.6390 156.0479 155.3208 0
M  V30 460 N  165.5967 157.8728 156.1567 0
M  V30 461 N  170.1573 155.6965 154.3237 0
M  V30 462 C  170.5550 155.0743 153.0568 0 CFG=2
M  V30 463 C  171.8328 154.2253 153.2225 0
M  V30 464 O  171.9303 153.1343 152.6573 0
M  V30 465 C  170.6823 156.1719 151.9676 0
M  V30 466 C  171.2487 155.6784 150.6221 0
M  V30 467 C  169.3340 156.8555 151.6942 0
M  V30 468 N  171.0845 150.5873 154.6780 0
M  V30 469 C  170.4470 149.6276 153.7705 0 CFG=2
M  V30 470 C  171.4763 148.9371 152.8532 0
M  V30 471 O  171.2007 147.8759 152.2978 0
M  V30 472 C  169.4231 150.3683 152.8787 0
M  V30 473 C  168.1400 150.8266 153.5629 0
M  V30 474 C  167.3556 149.9156 154.3049 0
M  V30 475 C  167.6865 152.1537 153.4047 0
M  V30 476 C  166.1402 150.3299 154.8829 0
M  V30 477 C  166.4705 152.5680 153.9824 0
M  V30 478 C  165.6955 151.6558 154.7212 0
M  V30 479 N  183.2982 144.7909 152.0588 0
M  V30 480 C  184.4143 143.9078 152.4070 0 CFG=2
M  V30 481 C  184.0779 142.4140 152.2928 0
M  V30 482 O  184.8724 141.6801 151.7047 0
M  V30 483 C  184.9520 144.2593 153.8012 0
M  V30 484 H  160.8271 161.6478 171.8276 0
M  V30 485 H  161.4140 163.9728 170.3471 0
M  V30 486 H  160.2216 161.3153 169.5394 0
M  V30 487 H  161.8442 161.8750 169.3812 0
M  V30 488 H  159.4794 162.9888 167.8234 0
M  V30 489 H  161.1722 164.1729 166.4310 0
M  V30 490 H  161.2230 164.7523 168.0819 0
M  V30 491 H  162.4534 163.6307 167.5092 0
M  V30 492 H  160.4183 161.8085 165.8853 0
M  V30 493 H  161.7360 161.1783 166.8681 0
M  V30 494 H  160.0843 160.6624 167.1759 0
M  V30 495 H  159.9728 166.1768 172.1087 0
M  V30 496 H  161.1237 168.8161 172.1755 0
M  V30 497 H  161.5774 166.5193 170.1836 0
M  V30 498 H  162.4231 166.7506 171.6925 0
M  V30 499 H  163.1483 169.0141 170.8646 0
M  V30 500 H  162.5082 168.6302 169.2824 0
M  V30 501 H  164.9211 165.6551 168.1904 0
M  V30 502 H  163.4588 165.3972 169.1408 0
M  V30 503 H  163.4421 166.5316 167.7749 0
M  V30 504 H  158.8775 167.1765 169.9387 0
M  V30 505 H  158.8501 169.2568 167.9218 0
M  V30 506 H  156.7302 168.0674 167.1954 0
M  V30 507 H  156.8494 167.0478 168.5979 0
M  V30 508 H  157.7537 165.8686 166.7552 0
M  V30 509 H  159.1243 166.2311 167.7439 0
M  V30 510 H  161.4696 168.1912 165.5366 0
M  V30 511 H  160.8193 168.4708 167.1508 0
M  V30 512 H  161.3168 166.8445 166.6653 0
M  V30 513 H  159.4790 171.7015 169.8891 0
M  V30 514 H  160.8482 173.8086 168.6260 0
M  V30 515 H  159.2810 171.4425 167.4893 0
M  V30 516 H  160.9690 171.4309 167.9032 0
M  V30 517 H  161.8465 174.0538 166.5602 0
M  V30 518 H  159.2908 170.8378 165.2141 0
M  V30 519 H  162.4161 174.5856 164.2176 0
M  V30 520 H  159.8710 171.3762 162.8716 0
M  V30 521 H  161.4276 173.2506 162.3595 0
M  V30 522 H  159.5768 150.3642 173.4434 0
M  V30 523 H  159.0786 153.1138 174.1482 0
M  V30 524 H  161.0216 151.6533 172.3228 0
M  V30 525 H  161.3331 152.4609 173.8128 0
M  V30 526 H  162.2683 153.9722 172.3680 0
M  V30 527 H  160.6941 154.6915 172.5186 0
M  V30 528 H  160.4227 154.5590 168.9513 0
M  V30 529 H  160.0562 155.4484 170.4057 0
M  V30 530 H  158.5948 151.2642 171.1082 0
M  V30 531 H  157.6211 153.4013 169.5420 0
M  V30 532 H  156.6477 151.5310 168.1133 0
M  V30 533 H  157.1320 150.3719 169.3282 0
M  V30 534 H  159.3005 151.0724 168.9734 0
M  V30 535 H  156.1896 155.2129 172.1951 0
M  V30 536 H  156.2025 158.0571 171.9268 0
M  V30 537 H  156.5519 155.9766 169.6795 0
M  V30 538 H  157.9788 155.5242 171.3842 0
M  V30 539 H  158.0847 157.6671 168.6788 0
M  V30 540 H  156.4753 158.3383 168.8453 0
M  V30 541 H  157.7360 158.7899 169.9886 0
M  V30 542 H  155.3802 149.4238 154.9225 0
M  V30 543 H  157.5750 149.0898 153.1527 0
M  V30 544 H  156.8789 151.1412 155.3102 0
M  V30 545 H  156.5714 151.2594 153.6030 0
M  V30 546 H  158.4670 152.2396 152.1110 0
M  V30 547 H  160.5810 153.5955 152.6147 0
M  V30 548 H  158.7905 151.3697 157.1408 0
M  V30 549 H  162.2726 154.1445 154.9107 0
M  V30 550 H  160.6468 152.3276 158.4663 0
M  V30 551 H  162.3997 153.7063 157.3551 0
M  V30 552 H  158.3348 145.4583 154.5934 0
M  V30 553 H  159.5964 143.3699 153.0874 0
M  V30 554 H  158.8052 146.2393 152.5286 0
M  V30 555 H  157.1060 144.3089 152.7094 0
M  V30 556 H  157.7844 143.6842 151.2389 0
M  V30 557 H  159.2717 145.9497 150.1011 0
M  V30 558 H  160.7426 145.9909 151.0258 0
M  V30 559 H  160.1240 144.4456 150.4381 0
M  V30 560 H  155.6545 145.2806 151.1894 0
M  V30 561 H  156.8351 146.5815 151.2779 0
M  V30 562 H  156.8654 145.4415 149.9351 0
M  V30 563 H  160.7954 146.4131 154.5272 0
M  V30 564 H  163.4680 146.1290 153.3356 0
M  V30 565 H  163.7960 148.2545 154.7976 0
M  V30 566 H  162.1429 148.0831 155.2906 0
M  V30 567 H  161.5007 148.2364 152.7971 0
M  V30 568 H  161.6706 150.6835 152.7466 0
M  V30 569 H  161.2603 150.1449 154.3651 0
M  V30 570 H  162.9011 150.6626 154.0061 0
M  V30 571 H  163.2242 149.3498 151.3120 0
M  V30 572 H  164.4441 149.0449 152.5336 0
M  V30 573 H  163.6509 147.6993 151.7147 0
M  V30 574 H  165.3638 142.2919 153.7972 0
M  V30 575 H  164.0630 139.7438 154.1054 0
M  V30 576 H  162.9439 141.7247 153.2226 0
M  V30 577 H  162.8359 140.3749 152.1568 0
M  V30 578 H  164.7623 143.5842 152.6327 0
M  V30 579 H  163.4789 140.5398 149.8529 0
M  V30 580 H  165.5939 144.9176 150.7463 0
M  V30 581 H  164.3028 141.9100 147.9954 0
M  V30 582 H  165.3547 144.0952 148.4355 0
M  V30 583 H  158.3237 144.2726 145.4964 0
M  V30 584 H  157.9060 145.5236 147.9750 0
M  V30 585 H  160.4498 145.5731 148.0242 0
M  V30 586 H  159.7754 144.0011 147.6155 0
M  V30 587 H  160.4554 145.0250 146.3577 0
M  V30 588 H  159.3465 146.8546 144.9593 0
M  V30 589 H  159.8159 149.4385 146.0728 0
M  V30 590 H  160.4384 150.0010 143.6901 0
M  V30 591 H  159.8494 148.4325 143.1831 0
M  V30 592 H  163.0462 147.0421 143.8028 0
M  V30 593 H  161.5969 147.0844 142.8353 0
M  V30 594 H  157.3166 149.8014 148.1148 0
M  V30 595 H  157.5443 151.5895 150.3371 0
M  V30 596 H  159.4016 150.7586 148.0790 0
M  V30 597 H  158.6881 149.1498 150.0167 0
M  V30 598 H  159.6508 150.1465 151.0581 0
M  V30 599 H  161.3226 151.8008 149.3295 0
M  V30 600 H  160.2280 152.9936 148.6933 0
M  V30 601 H  160.1769 152.5839 150.4044 0
M  V30 602 H  160.9246 148.1739 150.2679 0
M  V30 603 H  160.6709 148.6282 148.5874 0
M  V30 604 H  161.6828 149.6174 149.6259 0
M  V30 605 H  156.3360 155.7755 149.9521 0
M  V30 606 H  156.7705 158.3136 151.1466 0
M  V30 607 H  157.8750 158.8277 148.8299 0
M  V30 608 H  157.4904 157.1920 148.4044 0
M  V30 609 H  159.1604 159.2431 151.1149 0
M  V30 610 H  159.1477 155.5246 148.9053 0
M  V30 611 H  161.3115 158.6179 152.1449 0
M  V30 612 H  161.2916 154.8985 149.9680 0
M  V30 613 H  162.3824 156.4388 151.5891 0
M  V30 614 H  153.5606 159.1074 152.0789 0
M  V30 615 H  153.0604 160.7041 154.3940 0
M  V30 616 H  155.5558 160.0727 152.7764 0
M  V30 617 H  154.2683 158.2897 154.1981 0
M  V30 618 H  154.8300 159.1488 155.5894 0
M  V30 619 H  156.9324 160.9378 154.6962 0
M  V30 620 H  156.0969 162.2104 153.8556 0
M  V30 621 H  155.4791 161.6329 155.4042 0
M  V30 622 H  156.2873 157.1974 154.9814 0
M  V30 623 H  156.6490 157.9284 153.4294 0
M  V30 624 H  157.2140 158.6865 154.9154 0
M  V30 625 H  154.4282 161.6924 151.1714 0
M  V30 626 H  154.3376 164.4829 151.9000 0
M  V30 627 H  154.9889 164.9032 149.5560 0
M  V30 628 H  154.6174 163.2486 149.1394 0
M  V30 629 H  156.5768 164.9870 151.9232 0
M  V30 630 H  156.5281 161.8786 148.9159 0
M  V30 631 H  158.6718 164.0605 152.8316 0
M  V30 632 H  158.6471 160.9994 149.7925 0
M  V30 633 H  160.3653 162.4235 152.5172 0
M  V30 634 H  152.0212 164.8240 153.7888 0
M  V30 635 H  152.1063 167.2269 155.3275 0
M  V30 636 H  153.7478 167.9357 153.3401 0
M  V30 637 H  153.5857 166.3041 152.8311 0
M  V30 638 H  154.8414 164.5254 154.0811 0
M  V30 639 H  154.7090 168.5981 155.5005 0
M  V30 640 H  156.6583 164.0276 155.6534 0
M  V30 641 H  156.5493 168.0987 157.0802 0
M  V30 642 H  157.9875 164.8495 157.3701 0
M  V30 643 H  149.6219 170.1589 155.0676 0
M  V30 644 H  149.7527 172.7824 156.2537 0
M  V30 645 H  150.6165 173.3346 153.7940 0
M  V30 646 H  150.5774 171.6183 153.5481 0
M  V30 647 H  151.7049 174.0269 156.2653 0
M  V30 648 H  152.7739 170.6794 153.7438 0
M  V30 649 H  153.9786 174.0161 157.2365 0
M  V30 650 H  155.0494 170.6897 154.7227 0
M  V30 651 H  155.6550 172.3562 156.4733 0
M  V30 652 H  150.8068 169.5150 163.8624 0
M  V30 653 H  150.1016 167.0760 162.5777 0
M  V30 654 H  151.9686 169.3514 161.7841 0
M  V30 655 H  150.2947 169.1795 161.3378 0
M  V30 656 H  150.2760 166.1975 160.4981 0
M  V30 657 H  153.0304 169.4413 159.6889 0
M  V30 658 H  151.0607 165.0315 158.4736 0
M  V30 659 H  153.7862 168.2758 157.6657 0
M  V30 660 H  152.8478 166.0378 157.0665 0
M  V30 661 H  153.3755 168.2916 163.6292 0
M  V30 662 H  154.7727 165.9941 162.7396 0
M  V30 663 H  156.5364 166.7612 164.4483 0
M  V30 664 H  155.4269 167.9898 164.9773 0
M  V30 665 H  156.4529 166.7614 161.5125 0
M  V30 666 H  156.3825 170.0334 164.3459 0
M  V30 667 H  157.4757 168.2453 159.8312 0
M  V30 668 H  157.4128 171.5098 162.6472 0
M  V30 669 H  157.9582 170.6172 160.3963 0
M  V30 670 H  152.0769 163.6054 163.4375 0
M  V30 671 H  151.8259 161.3340 161.7195 0
M  V30 672 H  153.8826 163.6025 161.7881 0
M  V30 673 H  152.3414 163.6945 160.9959 0
M  V30 674 H  154.5158 161.7127 160.1833 0
M  V30 675 H  153.1882 161.5002 158.0774 0
M  V30 676 H  152.2729 160.9547 159.4677 0
M  V30 677 H  151.9340 162.5317 158.7562 0
M  V30 678 H  154.9871 163.2411 158.2959 0
M  V30 679 H  153.8602 164.4189 158.9549 0
M  V30 680 H  155.3207 164.0112 159.8390 0
M  V30 681 H  154.4496 162.4403 163.9147 0
M  V30 682 H  156.2257 160.2286 163.6144 0
M  V30 683 H  155.7025 162.2965 165.7752 0
M  V30 684 H  156.7833 162.8397 163.4801 0
M  V30 685 H  158.1577 161.9108 163.9906 0
M  V30 686 H  157.7786 161.6619 166.9589 0
M  V30 687 H  156.5864 160.4052 167.0730 0
M  V30 688 H  157.9306 160.2269 165.9472 0
M  V30 689 H  158.3804 164.4098 164.3460 0
M  V30 690 H  157.0368 164.3319 165.4772 0
M  V30 691 H  158.5597 163.5301 165.8531 0
M  V30 692 H  153.5598 157.8950 162.5930 0
M  V30 693 H  154.1368 155.5871 160.9694 0
M  V30 694 H  156.1569 157.6085 162.0778 0
M  V30 695 H  155.0621 158.0081 160.7906 0
M  V30 696 H  155.1107 156.8337 158.5835 0
M  V30 697 H  158.1472 156.2109 161.5956 0
M  V30 698 H  156.5996 155.8119 156.8811 0
M  V30 699 H  159.6323 155.2107 159.8770 0
M  V30 700 H  158.8584 154.9926 157.5245 0
M  V30 701 H  154.7523 156.3477 164.3910 0
M  V30 702 H  156.8305 154.4617 164.9301 0
M  V30 703 H  156.0797 154.6844 167.3261 0
M  V30 704 H  154.7369 155.6672 166.8316 0
M  V30 705 H  156.2597 157.1697 166.0115 0
M  V30 706 H  156.4968 151.6335 163.4684 0
M  V30 707 H  158.7941 149.9407 162.7864 0
M  V30 708 H  159.9861 151.4274 164.2833 0
M  V30 709 H  158.5377 151.9927 165.0542 0
M  V30 710 H  159.7212 153.5789 163.3608 0
M  V30 711 H  157.9934 153.4611 163.2969 0
M  V30 712 H  157.9529 152.5817 159.9060 0
M  V30 713 H  157.1218 153.2829 161.2910 0
M  V30 714 H  165.8259 164.6246 149.0243 0
M  V30 715 H  164.3919 165.9122 151.1161 0
M  V30 716 H  167.2568 164.9208 151.0358 0
M  V30 717 H  165.8575 164.0005 151.4566 0
M  V30 718 H  166.7547 164.5259 153.5547 0
M  V30 719 H  165.4233 165.6453 153.4019 0
M  V30 720 H  167.8339 168.1552 154.2825 0
M  V30 721 H  166.2304 167.5196 154.6005 0
M  V30 722 H  163.1865 168.4403 149.1546 0
M  V30 723 H  160.6904 169.4310 150.0062 0
M  V30 724 H  162.7680 167.6353 151.3308 0
M  V30 725 H  161.3511 167.1689 150.4708 0
M  V30 726 H  162.5528 168.8316 153.6547 0
M  V30 727 H  159.3640 166.6488 151.7152 0
M  V30 728 H  161.3894 168.6264 155.8128 0
M  V30 729 H  158.2483 166.3783 153.9273 0
M  V30 730 H  159.2410 167.3908 155.9604 0
M  V30 731 H  163.9027 169.8846 151.5316 0
M  V30 732 H  163.0376 171.3434 153.7857 0
M  V30 733 H  165.4502 171.9690 153.9751 0
M  V30 734 H  165.2528 170.2562 153.6332 0
M  V30 735 H  165.7530 171.3624 152.3523 0
M  V30 736 H  160.0832 172.6560 151.9844 0
M  V30 737 H  158.0059 173.1974 153.7681 0
M  V30 738 H  160.8862 172.2612 154.1046 0
M  V30 739 H  159.4709 171.2660 153.9690 0
M  V30 740 H  157.6967 171.4535 155.9031 0
M  V30 741 H  161.7794 172.8347 156.1934 0
M  V30 742 H  157.5408 171.4064 158.3733 0
M  V30 743 H  161.6320 172.7584 158.6655 0
M  V30 744 H  159.5223 172.0576 159.7656 0
M  V30 745 H  153.7540 170.7461 147.5163 0
M  V30 746 H  155.5072 168.5669 148.1128 0
M  V30 747 H  153.2113 168.2289 149.7415 0
M  V30 748 H  153.1839 169.9265 149.4082 0
M  V30 749 H  155.5506 167.1767 150.3782 0
M  V30 750 H  154.4651 171.3315 150.8736 0
M  V30 751 H  157.2595 167.4196 152.1179 0
M  V30 752 H  156.2173 171.5769 152.6104 0
M  V30 753 H  157.6419 169.6199 153.2349 0
M  V30 754 H  160.7303 156.6819 143.1129 0
M  V30 755 H  162.7908 154.7496 143.6875 0
M  V30 756 H  161.0362 153.9385 145.4244 0
M  V30 757 H  160.0019 155.2189 144.8573 0
M  V30 758 H  163.6276 154.7256 145.8962 0
M  V30 759 H  160.0899 157.1853 146.2203 0
M  V30 760 H  164.8540 156.3148 147.3455 0
M  V30 761 H  161.3382 158.7784 147.6488 0
M  V30 762 H  163.7258 158.3585 148.1911 0
M  V30 763 H  163.5598 153.8857 140.3040 0
M  V30 764 H  166.1718 152.9488 139.7747 0
M  V30 765 H  164.8508 153.6864 142.4376 0
M  V30 766 H  165.6719 154.7921 141.3885 0
M  V30 767 H  167.8436 153.7287 141.8008 0
M  V30 768 H  167.1279 152.4241 142.7059 0
M  V30 769 H  166.9731 154.1741 145.7505 0
M  V30 770 H  166.5484 152.7089 144.9038 0
M  V30 771 H  163.7681 151.6317 142.1435 0
M  V30 772 H  163.7144 149.6811 143.2578 0
M  V30 773 H  165.4142 149.4464 142.9376 0
M  V30 774 H  167.1276 148.9470 139.5690 0
M  V30 775 H  169.6285 147.5183 139.4124 0
M  V30 776 H  169.4503 147.8649 142.0313 0
M  V30 777 H  168.1007 148.8850 141.6530 0
M  V30 778 H  171.7219 148.2929 140.7516 0
M  V30 779 H  168.5651 151.2029 141.1701 0
M  V30 780 H  173.3197 150.1301 140.3676 0
M  V30 781 H  170.1850 152.9966 140.8041 0
M  V30 782 H  172.5558 152.4695 140.3816 0
M  V30 783 H  174.1305 152.7493 146.5381 0
M  V30 784 H  172.9558 154.7272 148.2253 0
M  V30 785 H  175.1214 152.6420 148.5538 0
M  V30 786 H  175.1749 153.0184 151.0148 0
M  V30 787 H  175.9147 154.3220 150.1394 0
M  V30 788 H  174.2991 154.5226 150.8084 0
M  V30 789 H  173.4507 151.4732 149.8784 0
M  V30 790 H  172.3877 152.8771 149.8906 0
M  V30 791 H  172.6730 151.9829 148.4063 0
M  V30 792 H  173.4190 157.4293 145.7129 0
M  V30 793 H  171.7446 159.7449 145.5879 0
M  V30 794 H  171.7260 157.3564 147.5017 0
M  V30 795 H  170.9703 157.4131 145.9224 0
M  V30 796 H  169.4638 159.2721 146.7011 0
M  V30 797 H  170.1563 159.1695 148.3017 0
M  V30 798 H  168.5026 155.5556 147.8704 0
M  V30 799 H  170.0548 155.9725 147.1730 0
M  V30 800 H  174.4927 158.9994 163.6444 0
M  V30 801 H  173.5353 157.1326 165.6010 0
M  V30 802 H  171.8591 158.8268 166.0770 0
M  V30 803 H  173.3201 159.7162 165.6982 0
M  V30 804 H  172.0394 159.5902 164.5097 0
M  V30 805 H  172.2650 158.1944 162.4200 0
M  V30 806 H  170.7087 157.2952 160.9813 0
M  V30 807 H  169.8632 156.6442 162.3737 0
M  V30 808 H  171.1340 154.0073 164.4536 0
M  V30 809 H  169.3670 152.4293 166.0357 0
M  V30 810 H  168.9100 154.4593 163.7894 0
M  V30 811 H  169.0327 154.8213 165.4805 0
M  V30 812 H  166.7373 153.2067 164.2189 0
M  V30 813 H  166.6972 154.9045 164.5878 0
M  V30 814 H  169.8578 152.5250 162.4840 0
M  V30 815 H  167.8362 150.5428 161.8897 0
M  V30 816 H  169.0653 150.6400 159.6104 0
M  V30 817 H  170.1848 151.7441 160.3633 0
M  V30 818 H  168.6114 153.1572 159.2663 0
M  V30 819 H  168.1785 153.2518 160.9423 0
M  V30 820 H  165.7615 151.2142 157.5895 0
M  V30 821 H  167.1182 152.3239 157.3556 0
M  V30 822 H  167.4075 150.6826 157.9441 0
M  V30 823 H  171.8360 158.3582 170.7710 0
M  V30 824 H  169.5574 159.5325 169.5169 0
M  V30 825 H  168.4896 158.9144 171.8302 0
M  V30 826 H  170.0577 158.3676 172.3096 0
M  V30 827 H  169.0158 156.3941 171.5906 0
M  V30 828 H  169.9889 156.8006 170.2015 0
M  V30 829 H  167.1443 156.3733 168.1902 0
M  V30 830 H  168.8392 156.0950 168.4697 0
M  V30 831 H  172.6743 162.4275 171.1577 0
M  V30 832 H  173.2603 165.1734 171.0615 0
M  V30 833 H  174.1033 162.9582 169.1596 0
M  V30 834 H  174.8996 163.3568 170.6492 0
M  V30 835 H  174.7874 165.0565 168.1223 0
M  V30 836 H  176.1769 164.3340 168.8657 0
M  V30 837 H  176.8698 166.5199 172.0126 0
M  V30 838 H  175.9926 164.9877 171.9368 0
M  V30 839 H  177.4720 165.2093 170.9908 0
M  V30 840 H  170.7789 163.4922 169.3110 0
M  V30 841 H  170.5254 165.3611 167.0984 0
M  V30 842 H  168.1935 164.4316 166.9765 0
M  V30 843 H  168.4398 163.5804 168.4760 0
M  V30 844 H  170.2567 162.2389 167.4218 0
M  V30 845 H  170.0577 163.1097 165.9156 0
M  V30 846 H  168.7023 159.3302 165.5753 0
M  V30 847 H  169.9787 160.4476 165.0702 0
M  V30 848 H  169.8968 159.8851 166.7529 0
M  V30 849 H  169.2079 165.2163 170.4033 0
M  V30 850 H  167.4078 167.4796 170.1624 0
M  V30 851 H  167.3521 167.2574 172.6860 0
M  V30 852 H  168.6297 166.0849 172.6148 0
M  V30 853 H  168.1732 163.8745 171.2497 0
M  V30 854 H  165.0791 166.5516 172.6160 0
M  V30 855 H  166.5083 162.1054 170.9039 0
M  V30 856 H  163.4079 164.7500 172.3170 0
M  V30 857 H  164.2769 161.5188 171.0949 0
M  V30 858 H  169.5827 169.4405 168.1875 0
M  V30 859 H  168.4272 171.5449 166.7115 0
M  V30 860 H  166.9312 170.8137 169.1692 0
M  V30 861 H  167.5720 169.4057 168.4241 0
M  V30 862 H  165.9304 172.5893 167.1633 0
M  V30 863 H  166.0416 168.2693 167.1225 0
M  V30 864 H  164.0208 172.5549 165.6076 0
M  V30 865 H  164.1052 168.2404 165.5781 0
M  V30 866 H  162.3969 171.1770 164.5418 0
M  V30 867 H  168.6910 175.5694 158.6915 0
M  V30 868 H  169.8431 173.2482 159.8580 0
M  V30 869 H  167.1694 174.6557 160.3052 0
M  V30 870 H  168.6258 174.8546 161.2272 0
M  V30 871 H  169.4709 172.8784 162.6741 0
M  V30 872 H  165.5684 172.9180 160.8276 0
M  V30 873 H  168.7198 171.0905 164.2167 0
M  V30 874 H  164.8440 171.0858 162.3400 0
M  V30 875 H  166.4203 170.1665 164.0260 0
M  V30 876 H  166.6871 173.5673 158.1476 0
M  V30 877 H  165.9039 170.8879 158.4402 0
M  V30 878 H  165.1349 173.0133 156.3554 0
M  V30 879 H  164.3942 172.7993 157.9310 0
M  V30 880 H  163.8095 170.6800 157.2286 0
M  V30 881 H  168.0507 167.8621 158.1318 0
M  V30 882 H  167.3082 165.0821 158.5965 0
M  V30 883 H  165.5521 165.5513 156.9295 0
M  V30 884 H  166.3503 167.0035 156.4410 0
M  V30 885 H  166.3773 166.8159 160.0888 0
M  V30 886 H  163.9555 167.8149 156.6414 0
M  V30 887 H  165.0397 168.3555 161.4646 0
M  V30 888 H  162.5666 169.2940 158.0677 0
M  V30 889 H  163.1411 169.6083 160.4685 0
M  V30 890 H  170.2756 163.5451 158.4660 0
M  V30 891 H  170.4710 160.8263 159.4456 0
M  V30 892 H  167.9137 161.1360 159.5873 0
M  V30 893 H  168.1463 162.7211 158.8965 0
M  V30 894 H  168.0126 163.0235 161.2816 0
M  V30 895 H  169.6379 163.3184 160.8245 0
M  V30 896 H  167.9776 159.7313 163.2597 0
M  V30 897 H  167.1520 161.2691 163.0012 0
M  V30 898 H  167.3582 160.1305 161.6578 0
M  V30 899 H  169.1477 162.2709 156.4143 0
M  V30 900 H  168.1541 159.9009 155.2337 0
M  V30 901 H  168.3587 161.1409 153.0904 0
M  V30 902 H  167.7218 162.2097 154.3257 0
M  V30 903 H  169.4024 162.3344 153.8290 0
M  V30 904 H  170.2431 157.7451 157.0866 0
M  V30 905 H  169.2982 155.1152 157.5006 0
M  V30 906 H  168.2983 157.4390 155.7982 0
M  V30 907 H  167.8625 157.0743 157.4477 0
M  V30 908 H  166.7168 154.9638 156.6597 0
M  V30 909 H  167.1457 155.3499 155.0105 0
M  V30 910 H  164.7398 158.3887 156.0276 0
M  V30 911 H  166.3967 158.3172 156.5801 0
M  V30 912 H  170.1416 156.7147 154.3565 0
M  V30 913 H  169.7631 154.3927 152.7529 0
M  V30 914 H  171.3578 156.9331 152.3566 0
M  V30 915 H  171.2614 156.4829 149.8861 0
M  V30 916 H  172.2771 155.3419 150.7190 0
M  V30 917 H  170.6590 154.8583 150.2121 0
M  V30 918 H  169.4624 157.6931 151.0084 0
M  V30 919 H  168.6190 156.1659 151.2447 0
M  V30 920 H  168.8846 157.2475 152.6033 0
M  V30 921 H  170.9834 151.5721 154.4733 0
M  V30 922 H  169.9505 148.8454 154.3465 0
M  V30 923 H  169.1064 149.7104 152.0671 0
M  V30 924 H  169.9031 151.2181 152.3900 0
M  V30 925 H  167.6675 148.8884 154.4246 0
M  V30 926 H  168.2548 152.8557 152.8173 0
M  V30 927 H  165.5466 149.6274 155.4489 0
M  V30 928 H  166.1201 153.5812 153.8467 0
M  V30 929 H  164.7593 151.9733 155.1589 0
M  V30 930 H  182.9421 145.3735 152.8069 0
M  V30 931 H  185.2151 144.1136 151.6934 0
M  V30 932 H  185.8345 143.6661 154.0423 0
M  V30 933 H  185.2401 145.3094 153.8549 0
M  V30 934 H  184.2151 144.0796 154.5822 0
M  V30 935 C  166.4014 166.8478 164.4841 0
M  V30 936 O  166.0383 166.1989 163.2774 0
M  V30 937 C  165.7802 164.8182 163.4716 0
M  V30 938 C  165.7751 164.1075 162.1179 0
M  V30 939 O  164.4954 164.1608 161.4984 0
M  V30 940 C  164.4267 163.7148 160.1962 0
M  V30 941 C  165.3028 162.7931 159.6554 0
M  V30 942 C  165.2598 162.4662 158.2774 0
M  V30 943 N  164.2760 163.1004 157.4766 0
M  V30 944 C  163.3214 163.9034 158.0465 0
M  V30 945 C  163.3942 164.2252 159.3809 0
M  V30 946 N  166.0029 161.6364 157.5475 0
M  V30 947 C  165.5732 161.8044 156.2422 0
M  V30 948 C  164.5546 162.7178 156.1613 0
M  V30 949 C  163.8816 163.2367 154.9689 0
M  V30 950 C  163.2301 164.4859 154.9202 0
M  V30 951 C  162.5365 164.8439 153.7578 0
M  V30 952 N  163.9809 162.4419 153.8790 0
M  V30 953 C  163.3609 162.7955 152.7238 0
M  V30 954 C  162.5836 163.9819 152.6490 0
M  V30 955 C  161.8815 164.3196 151.4819 0
M  V30 956 C  161.9493 163.4870 150.3598 0
M  V30 957 C  162.7440 162.3320 150.3962 0
M  V30 958 C  163.4772 161.9886 151.5593 0
M  V30 959 O  164.3228 160.8964 151.6343 0
M  V30 960 C  164.5881 160.1126 150.4719 0
M  V30 961 C  165.4575 160.8657 149.4408 0
M  V30 962 C  166.8799 161.1483 149.9446 0
M  V30 963 N  167.5303 159.9026 150.3887 0 CHG=1
M  V30 964 C  166.7517 159.2022 151.4348 0
M  V30 965 C  165.3403 158.8556 150.9337 0
M  V30 966 H  166.5101 167.9166 164.3050 0
M  V30 967 H  167.3565 166.4731 164.8564 0
M  V30 968 H  165.6452 166.7008 165.2561 0
M  V30 969 H  166.5805 164.3906 164.0776 0
M  V30 970 H  164.8450 164.6627 164.0135 0
M  V30 971 H  166.5256 164.5593 161.4692 0
M  V30 972 H  166.0572 163.0707 162.2881 0
M  V30 973 H  166.0662 162.3131 160.2540 0
M  V30 974 H  162.5217 164.2743 157.4192 0
M  V30 975 H  162.6653 164.9109 159.8054 0
M  V30 976 H  166.0574 161.2678 155.4394 0
M  V30 977 H  163.2497 165.1801 155.7440 0
M  V30 978 H  161.9961 165.7788 153.7207 0
M  V30 979 H  161.2665 165.2079 151.4498 0
M  V30 980 H  161.3672 163.7341 149.4850 0
M  V30 981 H  162.7665 161.7195 149.5080 0
M  V30 982 H  163.6455 159.7937 150.0223 0
M  V30 983 H  165.5119 160.2709 148.5275 0
M  V30 984 H  165.0089 161.8087 149.1527 0
M  V30 985 H  167.4806 161.6020 149.1531 0
M  V30 986 H  166.8661 161.8615 150.7728 0
M  V30 987 H  167.6296 159.2790 149.5909 0
M  V30 988 H  167.2634 158.2901 151.7261 0
M  V30 989 H  166.6933 159.8286 152.3269 0
M  V30 990 H  164.7721 158.3536 151.7177 0
M  V30 991 H  165.4098 158.1481 150.1055 0
M  V30 992 H  168.4474 160.1277 150.7465 0
M  V30 993 H  161.5892 163.0032 172.1981 0
M  V30 994 H  158.3074 163.6731 170.4633 0
M  V30 995 H  159.9134 167.3583 173.1937 0
M  V30 996 H  156.7486 169.6140 170.1418 0
M  V30 997 H  160.1883 173.0145 170.4955 0
M  V30 998 H  157.8267 173.8944 167.8987 0
M  V30 999 H  158.8011 151.0440 174.6766 0
M  V30 1000 H  155.2895 152.0139 171.0491 0
M  V30 1001 H  156.0087 156.3919 173.2740 0
M  V30 1002 H  153.9103 156.6741 170.3362 0
M  V30 1003 H  155.6588 148.3120 153.7783 0
M  V30 1004 H  158.4546 148.8363 156.1294 0
M  V30 1005 H  158.4421 143.8646 154.8336 0
M  V30 1006 H  163.1620 145.1383 156.1691 0
M  V30 1007 H  164.9671 141.4232 155.1028 0
M  V30 1008 H  166.4032 138.9952 153.0383 0
M  V30 1009 H  156.9755 144.5045 146.3585 0
M  V30 1010 H  157.1512 149.2804 144.5474 0
M  V30 1011 H  156.3984 150.0444 149.4119 0
M  V30 1012 H  157.4621 153.0402 147.5973 0
M  V30 1013 H  155.9664 156.3420 151.4069 0
M  V30 1014 H  154.7912 158.5942 148.7850 0
M  V30 1015 H  152.2458 159.3102 152.9838 0
M  V30 1016 H  151.8032 163.5445 150.4970 0
M  V30 1017 H  151.2633 165.2406 155.1425 0
M  V30 1018 H  150.9506 167.7945 152.5261 0
M  V30 1019 H  149.4652 170.6776 156.5818 0
M  V30 1020 H  147.6834 172.5716 153.9496 0
M  V30 1021 H  149.7458 168.3661 164.2278 0
M  V30 1022 H  153.9103 165.6504 165.6943 0
M  V30 1023 H  150.9548 162.4510 163.3322 0
M  V30 1024 H  154.0255 159.7118 165.7234 0
M  V30 1025 H  152.6188 156.8271 161.8478 0
M  V30 1026 H  154.0293 153.2048 165.0906 0
M  V30 1027 H  156.8935 150.8485 162.1252 0
M  V30 1028 H  157.2137 149.3028 165.3171 0
M  V30 1029 H  164.2727 164.9500 149.2490 0
M  V30 1030 H  166.6359 167.8108 150.0673 0
M  V30 1031 H  162.1688 169.4707 148.4421 0
M  V30 1032 H  163.6759 173.2182 151.4059 0
M  V30 1033 H  158.6165 173.2972 151.7209 0
M  V30 1034 H  160.3533 175.1468 154.3795 0
M  V30 1035 H  155.2234 170.3680 146.9933 0
M  V30 1036 H  152.8187 167.6338 146.9055 0
M  V30 1037 H  162.2759 156.5781 142.6759 0
M  V30 1038 H  160.3495 153.5119 142.2622 0
M  V30 1039 H  164.2540 153.3959 138.9359 0
M  V30 1040 H  163.4643 148.7354 140.6120 0
M  V30 1041 H  168.1392 148.6530 138.3465 0
M  V30 1042 H  167.3386 145.8924 140.6518 0
M  V30 1043 H  172.7812 153.6298 146.3972 0
M  V30 1044 H  175.8813 155.4138 147.4290 0
M  V30 1045 H  173.3502 158.6505 144.6668 0
M  V30 1046 H  173.4217 159.5717 148.2115 0
M  V30 1047 H  175.1803 157.7208 164.3317 0
M  V30 1048 H  172.3286 155.1127 161.2396 0
M  V30 1049 H  171.4159 152.9492 165.6317 0
M  V30 1050 H  170.6955 149.4155 162.2008 0
M  V30 1051 H  171.6332 158.9548 169.2878 0
M  V30 1052 H  170.5093 161.1879 171.9771 0
M  V30 1053 H  172.3557 163.6435 172.1717 0
M  V30 1054 H  170.2466 168.0185 171.2973 0
M  V30 1055 H  170.1159 170.2588 166.9054 0
M  V30 1056 H  168.9926 172.4126 169.6498 0
M  V30 1057 H  170.1250 174.8685 158.4866 0
M  V30 1058 H  167.4533 171.2944 155.7851 0
M  V30 1059 H  168.3170 166.8659 159.3599 0
M  V30 1060 H  168.9909 165.6827 156.0836 0
M  V30 1061 H  171.5118 162.6742 158.9951 0
M  V30 1062 H  171.1900 160.2707 154.6204 0
M  V30 1063 H  170.8074 156.5381 158.0016 0
M  V30 1064 H  172.6433 154.5899 153.8362 0
M  V30 1065 H  170.7084 150.4727 155.6084 0
M  V30 1066 H  172.4441 149.3914 152.7000 0
M  V30 1067 H  183.5845 145.4225 151.3244 0
M  V30 1068 H  183.1716 142.0027 152.7122 0
M  V30 END ATOM
M  V30 BEGIN BOND
M  V30 1 1 1 2
M  V30 2 1 1 484
M  V30 3 1 1 993
M  V30 4 1 2 3
M  V30 5 1 2 5
M  V30 6 1 2 485
M  V30 7 2 3 4
M  V30 8 1 3 994
M  V30 9 1 5 6
M  V30 10 1 5 486
M  V30 11 1 5 487
M  V30 12 1 6 7
M  V30 13 1 6 8
M  V30 14 1 6 488
M  V30 15 1 7 489
M  V30 16 1 7 490
M  V30 17 1 7 491
M  V30 18 1 8 492
M  V30 19 1 8 493
M  V30 20 1 8 494
M  V30 21 1 9 10
M  V30 22 1 9 495
M  V30 23 1 9 995
M  V30 24 1 10 11
M  V30 25 1 10 13
M  V30 26 1 10 496
M  V30 27 2 11 12
M  V30 28 1 11 17
M  V30 29 1 13 14
M  V30 30 1 13 497
M  V30 31 1 13 498
M  V30 32 1 14 15
M  V30 33 1 14 499
M  V30 34 1 14 500
M  V30 35 1 15 16
M  V30 36 1 16 501
M  V30 37 1 16 502
M  V30 38 1 16 503
M  V30 39 1 17 18
M  V30 40 1 17 504
M  V30 41 1 18 19
M  V30 42 1 18 21
M  V30 43 1 18 505
M  V30 44 2 19 20
M  V30 45 1 19 996
M  V30 46 1 21 22
M  V30 47 1 21 506
M  V30 48 1 21 507
M  V30 49 1 22 23
M  V30 50 1 22 508
M  V30 51 1 22 509
M  V30 52 1 23 24
M  V30 53 1 24 510
M  V30 54 1 24 511
M  V30 55 1 24 512
M  V30 56 1 25 26
M  V30 57 1 25 513
M  V30 58 1 25 997
M  V30 59 1 26 27
M  V30 60 1 26 29
M  V30 61 1 26 514
M  V30 62 2 27 28
M  V30 63 1 27 998
M  V30 64 1 29 30
M  V30 65 1 29 515
M  V30 66 1 29 516
M  V30 67 2 30 31
M  V30 68 1 30 32
M  V30 69 1 31 33
M  V30 70 1 31 517
M  V30 71 2 32 34
M  V30 72 1 32 518
M  V30 73 2 33 35
M  V30 74 1 33 519
M  V30 75 1 34 35
M  V30 76 1 34 520
M  V30 77 1 35 521
M  V30 78 1 36 37
M  V30 79 1 36 522
M  V30 80 1 36 999
M  V30 81 1 37 38
M  V30 82 1 37 40
M  V30 83 1 37 523
M  V30 84 2 38 39
M  V30 85 1 38 45
M  V30 86 1 40 41
M  V30 87 1 40 524
M  V30 88 1 40 525
M  V30 89 1 41 42
M  V30 90 1 41 526
M  V30 91 1 41 527
M  V30 92 2 42 43
M  V30 93 1 42 44
M  V30 94 1 44 528
M  V30 95 1 44 529
M  V30 96 1 45 46
M  V30 97 1 45 530
M  V30 98 1 46 47
M  V30 99 1 46 49
M  V30 100 1 46 531
M  V30 101 2 47 48
M  V30 102 1 47 1000
M  V30 103 1 49 50
M  V30 104 1 49 532
M  V30 105 1 49 533
M  V30 106 1 50 534
M  V30 107 1 51 52
M  V30 108 1 51 535
M  V30 109 1 51 1001
M  V30 110 1 52 53
M  V30 111 1 52 55
M  V30 112 1 52 536
M  V30 113 2 53 54
M  V30 114 1 53 1002
M  V30 115 1 55 56
M  V30 116 1 55 57
M  V30 117 1 55 537
M  V30 118 1 56 538
M  V30 119 1 57 539
M  V30 120 1 57 540
M  V30 121 1 57 541
M  V30 122 1 58 59
M  V30 123 1 58 542
[truncated: 3,269,375 more chars]
